# Supplementary material for: Crystal structure of bis­[2-(1H-benzimid­azol-2-yl)-4-bromo­phenolato-κ2 N 3,O]cobalt(II)
Source: Acta Crystallogr Sect E Struct Rep Online. 2014 Oct 11;70(Pt 11):m363–4. doi: 10.1107/S1600536814021813 (PMC4257236; doi:10.1107/S1600536814021813)
Supplement: Supplementary file 1 [file e-70-0m363-sup1.cif]

##############################################################################
#                                                                            #
# This CIF contains the data in a paper accepted for publication in          #
# Acta Crystallographica Section E. It conforms to the requirements of       #
# Notes for Authors for Acta Crystallographica Section E, and has been       #
# peer reviewed under the auspices of the IUCr Commission on Journals.       #
#                                                                            #
# Full details of the Crystallographic Information File format               #
# are given in the paper "The Crystallographic Information File (CIF):       #
# a New Standard Archive File for Crystallography" by S. R. Hall, F. H.      #
# Allen and I. D. Brown [Acta Cryst. (1991), A47, 655-685].                  #
#                                                                            #
# The current version of the core CIF dictionary is obtainable from          #
# ftp://ftp.iucr.org/pub/cif_core.dic.                                       #
#                                                                            #
# Software is freely available for graphical display of the structure(s)     #
# in this CIF. For information consult the CIF software page                 #
# http://www.iucr.org/resources/cif/software.                                #
#                                                                            #
# This file may be used for bona fide research purposes within the           #
# scientific community so long as proper attribution is given to the journal # 
# article from which it was obtained.                                        #
#                                                                            #
##############################################################################
data_I
_database_code_depnum_ccdc_archive 'CCDC 1027432'
_audit_creation_method     SHELXL-97
_chemical_name_systematic
;\
Bis[2-(1<i>H</i>-benzimidazol-2-yl)-4-bromophenolato-\
\k^2^<i>N</i>^3^,<i>O</i>]cobalt(II)
;
_chemical_name_common     ?
_chemical_formula_moiety     'C26 H16 Br2 Co N4 O2'
_chemical_formula_sum     'C26 H16 Br2 Co N4 O2'
_chemical_formula_iupac     '[Co (C13 H8 Br N2 O)2]'
_chemical_formula_weight     635.16
_chemical_melting_point     ?
_symmetry_cell_setting     monoclinic
_symmetry_space_group_name_H-M     'P 21/c'
loop_
    _symmetry_equiv_pos_as_xyz
    'x, y, z'
    '-x, y+1/2, -z+1/2'
    '-x, -y, -z'
    'x, -y-1/2, z-1/2'
_cell_length_a     22.4334(16)
_cell_length_b     8.3598(6)
_cell_length_c     30.0748(16)
_cell_angle_alpha     90.00
_cell_angle_beta     125.323(4)
_cell_angle_gamma     90.00
_cell_volume     4601.9(5)
_cell_formula_units_Z     8
_cell_measurement_reflns_used     29475
_cell_measurement_theta_min     1.1
_cell_measurement_theta_max     27.5
_cell_measurement_temperature     293(2)
_exptl_crystal_description     block
_exptl_crystal_colour     red
_exptl_crystal_size_max     0.30
_exptl_crystal_size_mid     0.26
_exptl_crystal_size_min     0.20
_exptl_crystal_density_diffrn     1.834
_exptl_crystal_density_meas     ?
_exptl_crystal_density_method     'not measured'
_exptl_crystal_F_000     2503
_exptl_absorpt_coefficient_mu     4.253
_exptl_absorpt_correction_type     multi-scan
_exptl_absorpt_process_details
;
(SADABS; Bruker, 2001)
;
_exptl_absorpt_correction_T_min     0.258
_exptl_absorpt_correction_T_max     0.398
_exptl_special_details
;
;
_diffrn_ambient_temperature     293(2)
_diffrn_radiation_type     MoK\a
_diffrn_radiation_wavelength     0.71073
_diffrn_radiation_source     'fine-focus sealed tube'
_diffrn_radiation_monochromator     graphite
_diffrn_measurement_device_type     'Bruker APEXII CCD'
_diffrn_measurement_method     '\f and \w scans'
_diffrn_detector_area_resol_mean     ?
_diffrn_reflns_number     29475
_diffrn_reflns_av_R_equivalents     0.0531
_diffrn_reflns_av_sigmaI/netI     0.0813
_diffrn_reflns_theta_min     1.11
_diffrn_reflns_theta_max     27.53
_diffrn_reflns_theta_full     27.53
_diffrn_measured_fraction_theta_max     0.995
_diffrn_measured_fraction_theta_full     0.995
_diffrn_reflns_limit_h_min     -29
_diffrn_reflns_limit_h_max     22
_diffrn_reflns_limit_k_min     -10
_diffrn_reflns_limit_k_max     10
_diffrn_reflns_limit_l_min     -36
_diffrn_reflns_limit_l_max     39
_diffrn_standards_number     ?
_diffrn_standards_interval_count     ?
_diffrn_standards_interval_time     ?
_diffrn_standards_decay_%     ?
_refine_special_details
;
Refinement of <i>F</i>^2^ against ALL reflections. The weighted <i>R</i>-factor
<i>wR</i> and goodness of fit <i>S</i> are based on <i>F</i>^2^, conventional
<i>R</i>-factors <i>R</i> are based on <i>F</i>, with <i>F</i> set to zero for
negative <i>F</i>^2^. The threshold expression of <i>F</i>^2^ >
\s(<i>F</i>^2^) is used only for calculating <i>R</i>-factors(gt) <i>etc</i>.
and is not relevant to the choice of reflections for refinement.
<i>R</i>-factors based on <i>F</i>^2^ are statistically about twice as large
as those based on <i>F</i>, and <i>R</i>- factors based on ALL data will be
even larger.
;
_reflns_number_total     10549
_reflns_number_gt     5904
_reflns_threshold_expression     I>2sigma(I)
_refine_ls_structure_factor_coef     Fsqd
_refine_ls_matrix_type     full
_refine_ls_R_factor_all     0.1125
_refine_ls_R_factor_gt     0.0464
_refine_ls_wR_factor_gt     0.1163
_refine_ls_wR_factor_ref     0.1660
_refine_ls_goodness_of_fit_ref     0.966
_refine_ls_restrained_S_all     0.966
_refine_ls_number_reflns     10549
_refine_ls_number_parameters     631
_refine_ls_number_restraints     0
_refine_ls_hydrogen_treatment     constr
_refine_ls_weighting_scheme     calc
_refine_ls_weighting_details
         'calc w=1/[\s^2^(Fo^2^)+(0.0908P)^2^+0.0000P] where P=(Fo^2^+2Fc^2^)/3'
_atom_sites_solution_hydrogens     geom
_atom_sites_solution_primary     direct
_atom_sites_solution_secondary     difmap
_refine_ls_shift/su_max     0.001
_refine_ls_shift/su_mean     0.000
_refine_diff_density_max     0.708
_refine_diff_density_min     -0.649
_refine_ls_extinction_method     none
_refine_ls_extinction_coef     ?
loop_
    _atom_type_symbol
    _atom_type_description
    _atom_type_scat_dispersion_real
    _atom_type_scat_dispersion_imag
    _atom_type_scat_source
    'C' 'C' 0.0033 0.0016
                         'International Tables Vol C Tables 4.2.6.8 and 6.1.1.4'
    'H' 'H' 0.0000 0.0000
                         'International Tables Vol C Tables 4.2.6.8 and 6.1.1.4'
    'Br' 'Br' -0.2901 2.4595
                         'International Tables Vol C Tables 4.2.6.8 and 6.1.1.4'
    'Co' 'Co' 0.3494 0.9721
                         'International Tables Vol C Tables 4.2.6.8 and 6.1.1.4'
    'N' 'N' 0.0061 0.0033
                         'International Tables Vol C Tables 4.2.6.8 and 6.1.1.4'
    'O' 'O' 0.0106 0.0060
                         'International Tables Vol C Tables 4.2.6.8 and 6.1.1.4'
_computing_data_collection
;
APEX2 (Bruker, 2007)
;
_computing_cell_refinement
;
SAINT (Bruker, 2007)
;
_computing_data_reduction
;
SAINT (Bruker, 2007)
;
_computing_structure_solution
;
SHELXTL (Sheldrick, 2008)
;
_computing_structure_refinement
;
SHELXTL (Sheldrick, 2008)
;
_computing_molecular_graphics
;
SHELXTL (Sheldrick, 2008)
;
_computing_publication_material
;
SHELXTL (Sheldrick, 2008)
;
loop_
    _atom_site_type_symbol
    _atom_site_label
    _atom_site_fract_x
    _atom_site_fract_y
    _atom_site_fract_z
    _atom_site_U_iso_or_equiv
    _atom_site_adp_type
    _atom_site_calc_flag
    _atom_site_refinement_flags
    _atom_site_occupancy
    _atom_site_symmetry_multiplicity
    _atom_site_disorder_assembly
    _atom_site_disorder_group
    Br Br1 0.58763(3) 0.94519(8) 0.67243(2) 0.04708(19) Uani d . 1 1 . .
    Br Br2 0.96705(4) -0.01562(9) 1.09681(2) 0.0546(2) Uani d . 1 1 . .
    Co Co1 0.90832(4) 0.46833(10) 0.87113(3) 0.0345(2) Uani d . 1 1 . .
    O O2 0.85783(19) 0.6568(5) 0.86818(12) 0.0383(10) Uani d . 1 1 . .
    O O3 0.86633(19) 0.2923(5) 0.88397(12) 0.0439(10) Uani d . 1 1 . .
    N N2 0.8868(2) 0.5101(5) 0.79854(15) 0.0278(10) Uani d . 1 1 . .
    N N1 0.8152(2) 0.5734(5) 0.71102(15) 0.0298(10) Uani d . 1 1 . .
    H H1A 0.7795 0.6141 0.6809 0.036 Uiso calc R 1 1 . .
    N N3 1.0079(2) 0.4220(5) 0.93502(15) 0.0321(10) Uani d . 1 1 . .
    N N4 1.0909(2) 0.3509(5) 1.02030(15) 0.0312(10) Uani d . 1 1 . .
    H H4A 1.1100 0.3093 1.0520 0.037 Uiso calc R 1 1 . .
    C C41 0.9158(3) 0.4410(7) 0.77260(19) 0.0354(13) Uani d . 1 1 . .
    C C28 1.0753(3) 0.4820(7) 0.9510(2) 0.0337(13) Uani d . 1 1 . .
    C C36 0.9396(3) 0.0799(7) 1.0302(2) 0.0380(14) Uani d . 1 1 . .
    C C40 0.8271(3) 0.5913(6) 0.76042(17) 0.0260(11) Uani d . 1 1 . .
    C C27 1.0192(3) 0.3386(7) 0.97719(17) 0.0298(12) Uani d . 1 1 . .
    C C46 0.8705(3) 0.4784(7) 0.7173(2) 0.0301(12) Uani d . 1 1 . .
    C C45 0.8855(3) 0.4264(8) 0.6813(2) 0.0437(15) Uani d . 1 1 . .
    H H45 0.8550 0.4512 0.6444 0.052 Uiso calc R 1 1 . .
    C C48 0.7168(3) 0.7559(7) 0.72527(18) 0.0340(13) Uani d . 1 1 . .
    H H48 0.7050 0.7419 0.6904 0.041 Uiso calc R 1 1 . .
    C C33 1.1276(3) 0.4405(7) 1.0050(2) 0.0365(13) Uani d . 1 1 . .
    C C49 0.6728(3) 0.8449(7) 0.73248(19) 0.0335(13) Uani d . 1 1 . .
    C C35 0.9864(3) 0.1691(7) 1.02718(18) 0.0315(12) Uani d . 1 1 . .
    H H35 1.0341 0.1807 1.0580 0.038 Uiso calc R 1 1 . .
    C C34 0.9655(3) 0.2465(7) 0.97832(17) 0.0303(12) Uani d . 1 1 . .
    C C43 0.9927(3) 0.2955(8) 0.7576(2) 0.0488(16) Uani d . 1 1 . .
    H H43 1.0336 0.2323 0.7702 0.059 Uiso calc R 1 1 . .
    C C44 0.9470(3) 0.3370(9) 0.7022(2) 0.0534(18) Uani d . 1 1 . .
    H H44 0.9591 0.3023 0.6790 0.064 Uiso calc R 1 1 . .
    C C31 1.2178(3) 0.5794(9) 1.0040(3) 0.0572(18) Uani d . 1 1 . .
    H H31 1.2655 0.6161 1.0215 0.069 Uiso calc R 1 1 . .
    C C50 0.6885(3) 0.8666(7) 0.7841(2) 0.0408(14) Uani d . 1 1 . .
    H H50 0.6569 0.9242 0.7886 0.049 Uiso calc R 1 1 . .
    C C47 0.7801(2) 0.6842(6) 0.76986(17) 0.0254(11) Uani d . 1 1 . .
    C C42 0.9773(3) 0.3479(8) 0.7936(2) 0.0468(16) Uani d . 1 1 . .
    H H42 1.0071 0.3213 0.8304 0.056 Uiso calc R 1 1 . .
    C C37 0.8683(3) 0.0559(7) 0.9848(2) 0.0454(15) Uani d . 1 1 . .
    H H37 0.8360 -0.0078 0.9869 0.054 Uiso calc R 1 1 . .
    C C51 0.7506(3) 0.8027(7) 0.82781(19) 0.0388(14) Uani d . 1 1 . .
    H H51 0.7617 0.8204 0.8624 0.047 Uiso calc R 1 1 . .
    C C32 1.2000(3) 0.4847(8) 1.0325(3) 0.0505(17) Uani d . 1 1 . .
    H H32 1.2349 0.4526 1.0682 0.061 Uiso calc R 1 1 . .
    C C39 0.8932(3) 0.2255(7) 0.93201(18) 0.0326(13) Uani d . 1 1 . .
    C C52 0.7979(3) 0.7121(6) 0.82274(18) 0.0292(12) Uani d . 1 1 . .
    C C29 1.0957(3) 0.5776(8) 0.9235(2) 0.0474(16) Uani d . 1 1 . .
    H H29 1.0613 0.6101 0.8877 0.057 Uiso calc R 1 1 . .
    C C30 1.1663(3) 0.6213(10) 0.9498(3) 0.063(2) Uani d . 1 1 . .
    H H30 1.1808 0.6805 0.9314 0.076 Uiso calc R 1 1 . .
    C C38 0.8472(3) 0.1294(8) 0.9369(2) 0.0451(15) Uani d . 1 1 . .
    H H38 0.7997 0.1137 0.9063 0.054 Uiso calc R 1 1 . .
    Br Br3 0.33496(4) 1.05417(12) 1.10266(3) 0.0769(3) Uani d . 1 1 . .
    Br Br4 0.39831(4) 0.96643(12) 0.64170(3) 0.0711(3) Uani d . 1 1 . .
    Co Co2 0.37925(4) 0.92802(10) 0.87904(3) 0.0363(2) Uani d . 1 1 . .
    O O1 0.3195(2) 1.0374(5) 0.89651(14) 0.0451(11) Uani d . 1 1 . .
    O O4 0.4319(2) 1.0277(5) 0.85430(14) 0.0430(10) Uani d . 1 1 . .
    N N6 0.4425(2) 0.8299(6) 0.95131(15) 0.0340(11) Uani d . 1 1 . .
    N N5 0.4949(2) 0.7840(5) 1.03884(15) 0.0323(10) Uani d . 1 1 . .
    H H5A 0.5032 0.7876 1.0705 0.039 Uiso calc R 1 1 . .
    N N7 0.3160(2) 0.8034(6) 0.81237(15) 0.0339(11) Uani d . 1 1 . .
    N N8 0.2534(2) 0.7465(6) 0.72462(15) 0.0356(11) Uani d . 1 1 . .
    H H8A 0.2400 0.7475 0.6914 0.043 Uiso calc R 1 1 . .
    C C13 0.3259(3) 1.0325(7) 0.9430(2) 0.0382(14) Uani d . 1 1 . .
    C C21 0.3638(3) 0.9139(7) 0.76286(19) 0.0359(13) Uani d . 1 1 . .
    C C14 0.3128(3) 0.8257(7) 0.76724(18) 0.0324(13) Uani d . 1 1 . .
    C C8 0.3808(3) 0.9497(7) 0.9903(2) 0.0355(13) Uani d . 1 1 . .
    C C3 0.5332(3) 0.6743(7) 0.9445(2) 0.0425(15) Uani d . 1 1 . .
    H H3 0.5116 0.6953 0.9078 0.051 Uiso calc R 1 1 . .
    C C19 0.1575(3) 0.5672(7) 0.7178(2) 0.0435(15) Uani d . 1 1 . .
    H H19 0.1312 0.5432 0.6809 0.052 Uiso calc R 1 1 . .
    C C6 0.5994(3) 0.6084(7) 1.0561(2) 0.0409(15) Uani d . 1 1 . .
    H H6 0.6213 0.5861 1.0928 0.049 Uiso calc R 1 1 . .
    C C2 0.5037(3) 0.7354(7) 0.97079(18) 0.0314(12) Uani d . 1 1 . .
    C C9 0.3807(3) 0.9555(7) 1.0370(2) 0.0393(14) Uani d . 1 1 . .
    H H9 0.4166 0.9005 1.0682 0.047 Uiso calc R 1 1 . .
    C C4 0.5948(3) 0.5823(8) 0.9741(2) 0.0478(16) Uani d . 1 1 . .
    H H4 0.6156 0.5406 0.9573 0.057 Uiso calc R 1 1 . .
    C C15 0.2582(3) 0.7042(7) 0.79894(19) 0.0344(13) Uani d . 1 1 . .
    C C26 0.4212(3) 1.0058(8) 0.8068(2) 0.0404(15) Uani d . 1 1 . .
    C C1 0.4374(3) 0.8591(7) 0.99257(18) 0.0319(12) Uani d . 1 1 . .
    C C10 0.3293(3) 1.0395(8) 1.0377(2) 0.0455(16) Uani d . 1 1 . .
    C C17 0.1765(3) 0.5397(7) 0.8052(3) 0.0471(16) Uani d . 1 1 . .
    H H17 0.1611 0.4947 0.8253 0.057 Uiso calc R 1 1 . .
    C C20 0.2184(3) 0.6648(6) 0.7434(2) 0.0303(12) Uani d . 1 1 . .
    C C24 0.4628(3) 1.0748(9) 0.7502(3) 0.0521(17) Uani d . 1 1 . .
    H H24 0.4951 1.1293 0.7457 0.062 Uiso calc R 1 1 . .
    C C5 0.6266(3) 0.5506(8) 1.0284(2) 0.0478(16) Uani d . 1 1 . .
    H H5 0.6684 0.4873 1.0471 0.057 Uiso calc R 1 1 . .
    C C7 0.5373(3) 0.7018(7) 1.02606(18) 0.0307(12) Uani d . 1 1 . .
    C C25 0.4695(3) 1.0851(8) 0.7981(2) 0.0454(16) Uani d . 1 1 . .
    H H25 0.5072 1.1465 0.8261 0.054 Uiso calc R 1 1 . .
    C C16 0.2367(3) 0.6371(7) 0.8302(2) 0.0381(13) Uani d . 1 1 . .
    H H16 0.2628 0.6582 0.8673 0.046 Uiso calc R 1 1 . .
    C C22 0.3593(3) 0.9059(9) 0.7142(2) 0.0464(16) Uani d . 1 1 . .
    H H22 0.3219 0.8463 0.6853 0.056 Uiso calc R 1 1 . .
    C C12 0.2744(3) 1.1173(8) 0.9458(2) 0.0425(14) Uani d . 1 1 . .
    H H12 0.2374 1.1715 0.9150 0.051 Uiso calc R 1 1 . .
    C C23 0.4072(3) 0.9819(8) 0.7081(2) 0.0457(16) Uani d . 1 1 . .
    C C11 0.2759(3) 1.1239(8) 0.9918(2) 0.0445(15) Uani d . 1 1 . .
    H H11 0.2416 1.1844 0.9925 0.053 Uiso calc R 1 1 . .
    C C18 0.1387(3) 0.5089(8) 0.7500(3) 0.0480(16) Uani d . 1 1 . .
    H H18 0.0976 0.4437 0.7340 0.058 Uiso calc R 1 1 . .
loop_
    _atom_site_aniso_label
    _atom_site_aniso_U_11
    _atom_site_aniso_U_22
    _atom_site_aniso_U_33
    _atom_site_aniso_U_12
    _atom_site_aniso_U_13
    _atom_site_aniso_U_23
    Br1 0.0315(3) 0.0561(5) 0.0418(3) 0.0132(3) 0.0143(3) 0.0101(3)
    Br2 0.0679(5) 0.0629(5) 0.0378(3) 0.0107(4) 0.0334(3) 0.0182(3)
    Co1 0.0303(4) 0.0474(5) 0.0209(3) 0.0058(4) 0.0121(3) 0.0074(3)
    O2 0.036(2) 0.052(3) 0.0194(16) 0.0137(19) 0.0118(15) 0.0036(16)
    O3 0.034(2) 0.063(3) 0.0200(16) -0.001(2) 0.0066(15) 0.0088(17)
    N2 0.027(2) 0.031(3) 0.0247(19) 0.010(2) 0.0150(18) 0.0085(18)
    N1 0.025(2) 0.039(3) 0.0226(19) 0.010(2) 0.0126(17) 0.0071(18)
    N3 0.032(2) 0.038(3) 0.0239(19) 0.002(2) 0.0144(18) 0.0046(19)
    N4 0.026(2) 0.039(3) 0.0194(18) 0.002(2) 0.0085(18) 0.0029(18)
    C41 0.029(3) 0.055(4) 0.026(2) -0.006(3) 0.017(2) -0.002(2)
    C28 0.033(3) 0.036(3) 0.033(3) 0.002(3) 0.019(2) -0.002(2)
    C36 0.047(3) 0.042(4) 0.027(2) 0.005(3) 0.023(3) 0.006(2)
    C40 0.024(3) 0.027(3) 0.022(2) 0.005(2) 0.010(2) 0.004(2)
    C27 0.029(3) 0.035(3) 0.017(2) 0.008(2) 0.009(2) -0.002(2)
    C46 0.023(3) 0.031(3) 0.034(3) 0.005(2) 0.015(2) 0.002(2)
    C45 0.045(3) 0.061(5) 0.035(3) -0.005(3) 0.029(3) -0.007(3)
    C48 0.028(3) 0.049(4) 0.022(2) -0.002(3) 0.012(2) 0.001(2)
    C33 0.031(3) 0.042(4) 0.032(3) 0.009(3) 0.016(2) 0.003(2)
    C49 0.024(3) 0.043(4) 0.030(2) 0.003(3) 0.013(2) 0.002(2)
    C35 0.030(3) 0.041(4) 0.021(2) 0.010(3) 0.013(2) 0.002(2)
    C34 0.030(3) 0.037(3) 0.021(2) 0.004(2) 0.013(2) 0.000(2)
    C43 0.047(4) 0.050(4) 0.060(4) 0.023(3) 0.036(3) 0.011(3)
    C44 0.053(4) 0.072(5) 0.055(4) -0.002(4) 0.043(3) -0.010(3)
    C31 0.034(3) 0.068(5) 0.067(4) 0.003(3) 0.028(3) 0.003(4)
    C50 0.042(3) 0.043(4) 0.044(3) 0.001(3) 0.029(3) -0.007(3)
    C47 0.022(2) 0.029(3) 0.024(2) -0.003(2) 0.013(2) -0.003(2)
    C42 0.033(3) 0.071(5) 0.043(3) 0.006(3) 0.026(3) 0.008(3)
    C37 0.041(3) 0.049(4) 0.041(3) -0.006(3) 0.021(3) 0.007(3)
    C51 0.038(3) 0.055(4) 0.024(2) 0.005(3) 0.018(2) -0.004(2)
    C32 0.031(3) 0.069(5) 0.045(3) 0.005(3) 0.018(3) 0.004(3)
    C39 0.033(3) 0.039(4) 0.022(2) 0.002(3) 0.013(2) 0.005(2)
    C52 0.024(3) 0.031(3) 0.026(2) -0.001(2) 0.011(2) -0.002(2)
    C29 0.049(4) 0.048(4) 0.045(3) 0.006(3) 0.027(3) 0.012(3)
    C30 0.041(4) 0.097(6) 0.063(4) 0.004(4) 0.037(3) 0.020(4)
    C38 0.033(3) 0.054(4) 0.035(3) -0.008(3) 0.011(3) 0.006(3)
    Br3 0.0629(5) 0.1340(9) 0.0506(4) 0.0121(5) 0.0425(4) -0.0018(4)
    Br4 0.0482(4) 0.1339(8) 0.0419(3) 0.0164(4) 0.0321(3) 0.0144(4)
    Co2 0.0329(4) 0.0487(5) 0.0187(3) -0.0001(4) 0.0099(3) -0.0015(3)
    O1 0.036(2) 0.066(3) 0.0241(17) 0.003(2) 0.0122(16) -0.0008(18)
    O4 0.035(2) 0.061(3) 0.0247(17) -0.005(2) 0.0129(16) -0.0056(18)
    N6 0.030(2) 0.047(3) 0.0204(19) -0.006(2) 0.0116(18) -0.0050(19)
    N5 0.031(2) 0.038(3) 0.0220(19) -0.002(2) 0.0120(18) -0.0006(18)
    N7 0.027(2) 0.046(3) 0.0221(19) 0.012(2) 0.0103(18) 0.0069(19)
    N8 0.029(2) 0.054(3) 0.0173(18) -0.005(2) 0.0098(18) -0.004(2)
    C13 0.030(3) 0.049(4) 0.029(3) -0.012(3) 0.014(2) -0.010(2)
    C21 0.027(3) 0.053(4) 0.025(2) 0.005(3) 0.014(2) 0.001(2)
    C14 0.029(3) 0.046(4) 0.022(2) 0.013(3) 0.014(2) 0.003(2)
    C8 0.027(3) 0.047(4) 0.029(2) -0.014(3) 0.014(2) -0.011(2)
    C3 0.044(3) 0.051(4) 0.027(3) -0.003(3) 0.017(3) -0.005(3)
    C19 0.032(3) 0.035(4) 0.050(3) 0.001(3) 0.016(3) -0.007(3)
    C6 0.041(3) 0.050(4) 0.024(2) -0.001(3) 0.014(2) 0.007(2)
    C2 0.028(3) 0.035(3) 0.022(2) -0.005(3) 0.009(2) 0.000(2)
    C9 0.037(3) 0.047(4) 0.031(3) -0.013(3) 0.019(2) -0.006(2)
    C4 0.045(4) 0.064(5) 0.038(3) 0.007(3) 0.026(3) -0.003(3)
    C15 0.034(3) 0.036(4) 0.031(3) 0.019(3) 0.018(2) 0.010(2)
    C26 0.031(3) 0.061(4) 0.025(2) 0.006(3) 0.014(2) 0.002(3)
    C1 0.028(3) 0.038(4) 0.025(2) -0.010(3) 0.012(2) -0.006(2)
    C10 0.036(3) 0.061(5) 0.042(3) -0.013(3) 0.024(3) -0.010(3)
    C17 0.047(4) 0.031(4) 0.072(4) 0.005(3) 0.039(3) 0.012(3)
    C20 0.027(3) 0.021(3) 0.038(3) 0.001(2) 0.016(2) -0.003(2)
    C24 0.037(3) 0.072(5) 0.057(4) -0.003(3) 0.032(3) 0.009(3)
    C5 0.037(3) 0.055(5) 0.044(3) 0.009(3) 0.020(3) 0.005(3)
    C7 0.028(3) 0.036(3) 0.026(2) -0.009(3) 0.015(2) -0.004(2)
    C25 0.032(3) 0.058(4) 0.038(3) -0.017(3) 0.015(3) -0.005(3)
    C16 0.042(3) 0.031(3) 0.040(3) 0.006(3) 0.023(3) 0.006(3)
    C22 0.035(3) 0.073(5) 0.029(3) 0.012(3) 0.018(3) 0.007(3)
    C12 0.034(3) 0.044(4) 0.041(3) 0.009(3) 0.017(3) 0.002(3)
    C23 0.038(3) 0.068(5) 0.038(3) 0.009(3) 0.026(3) 0.008(3)
    C11 0.039(3) 0.047(4) 0.051(3) -0.005(3) 0.028(3) -0.005(3)
    C18 0.032(3) 0.038(4) 0.068(4) 0.004(3) 0.025(3) 0.000(3)
_geom_special_details
;
All e.s.d.'s (except the e.s.d. in the dihedral angle between two l.s. planes)
are estimated using the full covariance matrix. The cell e.s.d.'s are taken
into account individually in the estimation of e.s.d.'s in distances, angles
and torsion angles; correlations between e.s.d.'s in cell parameters are only
used when they are defined by crystal symmetry. An approximate (isotropic)
treatment of cell e.s.d.'s is used for estimating e.s.d.'s involving l.s.
planes.
;
loop_
    _geom_bond_atom_site_label_1
    _geom_bond_atom_site_label_2
    _geom_bond_site_symmetry_2
    _geom_bond_distance
    _geom_bond_publ_flag
    Br1 C49 . 1.904(5) ?
    Br2 C36 . 1.898(5) ?
    Co1 O2 . 1.912(4) y
    Co1 O3 . 1.903(4) y
    Co1 N2 . 1.975(4) y
    Co1 N3 . 1.967(4) y
    O2 C52 . 1.328(5) ?
    O3 C39 . 1.325(5) ?
    N2 C40 . 1.339(6) ?
    N2 C41 . 1.399(6) ?
    N1 C40 . 1.358(6) ?
    N1 C46 . 1.390(6) ?
    N1 H1A . 0.8600 ?
    N3 C27 . 1.336(6) ?
    N3 C28 . 1.389(7) ?
    N4 C27 . 1.366(6) ?
    N4 C33 . 1.375(7) ?
    N4 H4A . 0.8600 ?
    C41 C42 . 1.378(8) ?
    C41 C46 . 1.392(7) ?
    C28 C33 . 1.388(7) ?
    C28 C29 . 1.406(8) ?
    C36 C35 . 1.334(8) ?
    C36 C37 . 1.391(8) ?
    C40 C47 . 1.462(7) ?
    C27 C34 . 1.448(7) ?
    C46 C45 . 1.377(7) ?
    C45 C44 . 1.362(8) ?
    C45 H45 . 0.9300 ?
    C48 C49 . 1.350(7) ?
    C48 C47 . 1.405(7) ?
    C48 H48 . 0.9300 ?
    C33 C32 . 1.381(8) ?
    C49 C50 . 1.391(7) ?
    C35 C34 . 1.414(6) ?
    C35 H35 . 0.9300 ?
    C34 C39 . 1.410(7) ?
    C43 C42 . 1.385(8) ?
    C43 C44 . 1.403(8) ?
    C43 H43 . 0.9300 ?
    C44 H44 . 0.9300 ?
    C31 C32 . 1.386(9) ?
    C31 C30 . 1.391(9) ?
    C31 H31 . 0.9300 ?
    C50 C51 . 1.354(7) ?
    C50 H50 . 0.9300 ?
    C47 C52 . 1.417(6) ?
    C42 H42 . 0.9300 ?
    C37 C38 . 1.375(7) ?
    C37 H37 . 0.9300 ?
    C51 C52 . 1.383(7) ?
    C51 H51 . 0.9300 ?
    C32 H32 . 0.9300 ?
    C39 C38 . 1.382(8) ?
    C29 C30 . 1.347(8) ?
    C29 H29 . 0.9300 ?
    C30 H30 . 0.9300 ?
    C38 H38 . 0.9300 ?
    Br3 C10 . 1.889(6) ?
    Br4 C23 . 1.893(6) ?
    Co2 O1 . 1.930(4) y
    Co2 O4 . 1.912(4) y
    Co2 N6 . 1.961(4) y
    Co2 N7 . 1.957(4) y
    O1 C13 . 1.322(6) ?
    O4 C26 . 1.316(6) ?
    N6 C1 . 1.332(6) ?
    N6 C2 . 1.388(7) ?
    N5 C1 . 1.385(6) ?
    N5 C7 . 1.396(7) ?
    N5 H5A . 0.8600 ?
    N7 C14 . 1.330(6) ?
    N7 C15 . 1.388(7) ?
    N8 C14 . 1.372(6) ?
    N8 C20 . 1.384(7) ?
    N8 H8A . 0.8600 ?
    C13 C12 . 1.400(8) ?
    C13 C8 . 1.412(8) ?
    C21 C22 . 1.408(7) ?
    C21 C26 . 1.424(8) ?
    C21 C14 . 1.430(8) ?
    C8 C9 . 1.406(7) ?
    C8 C1 . 1.447(8) ?
    C3 C4 . 1.369(8) ?
    C3 C2 . 1.389(7) ?
    C3 H3 . 0.9300 ?
    C19 C18 . 1.351(9) ?
    C19 C20 . 1.382(8) ?
    C19 H19 . 0.9300 ?
    C6 C5 . 1.376(8) ?
    C6 C7 . 1.381(7) ?
    C6 H6 . 0.9300 ?
    C2 C7 . 1.401(6) ?
    C9 C10 . 1.359(8) ?
    C9 H9 . 0.9300 ?
    C4 C5 . 1.378(8) ?
    C4 H4 . 0.9300 ?
    C15 C16 . 1.399(7) ?
    C15 C20 . 1.403(7) ?
    C26 C25 . 1.420(8) ?
    C10 C11 . 1.387(8) ?
    C17 C16 . 1.370(8) ?
    C17 C18 . 1.385(9) ?
    C17 H17 . 0.9300 ?
    C24 C25 . 1.361(8) ?
    C24 C23 . 1.391(9) ?
    C24 H24 . 0.9300 ?
    C5 H5 . 0.9300 ?
    C25 H25 . 0.9300 ?
    C16 H16 . 0.9300 ?
    C22 C23 . 1.351(9) ?
    C22 H22 . 0.9300 ?
    C12 C11 . 1.364(8) ?
    C12 H12 . 0.9300 ?
    C11 H11 . 0.9300 ?
    C18 H18 . 0.9300 ?
loop_
    _geom_angle_atom_site_label_1
    _geom_angle_atom_site_label_2
    _geom_angle_atom_site_label_3
    _geom_angle_site_symmetry_1
    _geom_angle_site_symmetry_3
    _geom_angle
    _geom_angle_publ_flag
    O3 Co1 O2 . . 107.28(18) ?
    O3 Co1 N3 . . 93.74(17) ?
    O2 Co1 N3 . . 121.01(17) ?
    O3 Co1 N2 . . 121.83(17) ?
    O2 Co1 N2 . . 92.47(15) ?
    N3 Co1 N2 . . 121.93(17) ?
    C52 O2 Co1 . . 123.7(3) ?
    C39 O3 Co1 . . 125.5(3) ?
    C40 N2 C41 . . 106.9(4) ?
    C40 N2 Co1 . . 121.4(3) ?
    C41 N2 Co1 . . 130.4(3) ?
    C40 N1 C46 . . 108.6(4) ?
    C40 N1 H1A . . 125.7 ?
    C46 N1 H1A . . 125.7 ?
    C27 N3 C28 . . 106.7(4) ?
    C27 N3 Co1 . . 121.0(4) ?
    C28 N3 Co1 . . 131.4(3) ?
    C27 N4 C33 . . 109.1(4) ?
    C27 N4 H4A . . 125.4 ?
    C33 N4 H4A . . 125.4 ?
    C42 C41 C46 . . 121.4(5) ?
    C42 C41 N2 . . 130.0(5) ?
    C46 C41 N2 . . 108.6(5) ?
    C33 C28 N3 . . 109.2(5) ?
    C33 C28 C29 . . 119.2(5) ?
    N3 C28 C29 . . 131.5(5) ?
    C35 C36 C37 . . 121.1(5) ?
    C35 C36 Br2 . . 121.3(4) ?
    C37 C36 Br2 . . 117.6(4) ?
    N2 C40 N1 . . 110.3(4) ?
    N2 C40 C47 . . 125.4(4) ?
    N1 C40 C47 . . 124.3(4) ?
    N3 C27 N4 . . 109.6(5) ?
    N3 C27 C34 . . 126.6(4) ?
    N4 C27 C34 . . 123.9(4) ?
    C45 C46 N1 . . 132.6(5) ?
    C45 C46 C41 . . 121.7(5) ?
    N1 C46 C41 . . 105.7(4) ?
    C44 C45 C46 . . 116.9(5) ?
    C44 C45 H45 . . 121.5 ?
    C46 C45 H45 . . 121.5 ?
    C49 C48 C47 . . 120.8(4) ?
    C49 C48 H48 . . 119.6 ?
    C47 C48 H48 . . 119.6 ?
    N4 C33 C32 . . 132.0(5) ?
    N4 C33 C28 . . 105.2(5) ?
    C32 C33 C28 . . 122.7(6) ?
    C48 C49 C50 . . 120.9(5) ?
    C48 C49 Br1 . . 121.1(4) ?
    C50 C49 Br1 . . 118.0(4) ?
    C36 C35 C34 . . 121.7(5) ?
    C36 C35 H35 . . 119.2 ?
    C34 C35 H35 . . 119.2 ?
    C39 C34 C35 . . 118.1(5) ?
    C39 C34 C27 . . 122.7(4) ?
    C35 C34 C27 . . 119.1(4) ?
    C42 C43 C44 . . 120.6(6) ?
    C42 C43 H43 . . 119.7 ?
    C44 C43 H43 . . 119.7 ?
    C45 C44 C43 . . 122.3(5) ?
    C45 C44 H44 . . 118.9 ?
    C43 C44 H44 . . 118.9 ?
    C32 C31 C30 . . 121.9(6) ?
    C32 C31 H31 . . 119.1 ?
    C30 C31 H31 . . 119.1 ?
    C51 C50 C49 . . 119.2(5) ?
    C51 C50 H50 . . 120.4 ?
    C49 C50 H50 . . 120.4 ?
    C48 C47 C52 . . 118.3(4) ?
    C48 C47 C40 . . 119.1(4) ?
    C52 C47 C40 . . 122.5(4) ?
    C41 C42 C43 . . 117.1(5) ?
    C41 C42 H42 . . 121.5 ?
    C43 C42 H42 . . 121.5 ?
    C38 C37 C36 . . 118.0(6) ?
    C38 C37 H37 . . 121.0 ?
    C36 C37 H37 . . 121.0 ?
    C50 C51 C52 . . 122.2(5) ?
    C50 C51 H51 . . 118.9 ?
    C52 C51 H51 . . 118.9 ?
    C33 C32 C31 . . 116.2(6) ?
    C33 C32 H32 . . 121.9 ?
    C31 C32 H32 . . 121.9 ?
    O3 C39 C38 . . 117.6(5) ?
    O3 C39 C34 . . 124.3(5) ?
    C38 C39 C34 . . 118.1(4) ?
    O2 C52 C51 . . 117.5(4) ?
    O2 C52 C47 . . 124.0(5) ?
    C51 C52 C47 . . 118.5(4) ?
    C30 C29 C28 . . 118.7(6) ?
    C30 C29 H29 . . 120.7 ?
    C28 C29 H29 . . 120.7 ?
    C29 C30 C31 . . 121.2(6) ?
    C29 C30 H30 . . 119.4 ?
    C31 C30 H30 . . 119.4 ?
    C37 C38 C39 . . 123.0(5) ?
    C37 C38 H38 . . 118.5 ?
    C39 C38 H38 . . 118.5 ?
    O4 Co2 O1 . . 125.57(19) ?
    O4 Co2 N7 . . 94.49(17) ?
    O1 Co2 N7 . . 108.97(17) ?
    O4 Co2 N6 . . 113.60(17) ?
    O1 Co2 N6 . . 93.86(17) ?
    N7 Co2 N6 . . 123.0(2) ?
    C13 O1 Co2 . . 127.3(4) ?
    C26 O4 Co2 . . 126.5(4) ?
    C1 N6 C2 . . 107.9(4) ?
    C1 N6 Co2 . . 124.0(4) ?
    C2 N6 Co2 . . 127.7(3) ?
    C1 N5 C7 . . 109.5(4) ?
    C1 N5 H5A . . 125.3 ?
    C7 N5 H5A . . 125.3 ?
    C14 N7 C15 . . 107.2(4) ?
    C14 N7 Co2 . . 123.4(4) ?
    C15 N7 Co2 . . 128.2(3) ?
    C14 N8 C20 . . 109.3(4) ?
    C14 N8 H8A . . 125.4 ?
    C20 N8 H8A . . 125.4 ?
    O1 C13 C12 . . 117.4(5) ?
    O1 C13 C8 . . 125.4(5) ?
    C12 C13 C8 . . 117.2(5) ?
    C22 C21 C26 . . 118.3(5) ?
    C22 C21 C14 . . 119.4(5) ?
    C26 C21 C14 . . 122.3(5) ?
    N7 C14 N8 . . 109.7(5) ?
    N7 C14 C21 . . 126.3(5) ?
    N8 C14 C21 . . 124.0(4) ?
    C9 C8 C13 . . 119.0(5) ?
    C9 C8 C1 . . 118.7(5) ?
    C13 C8 C1 . . 122.3(5) ?
    C4 C3 C2 . . 118.1(5) ?
    C4 C3 H3 . . 121.0 ?
    C2 C3 H3 . . 121.0 ?
    C18 C19 C20 . . 115.6(6) ?
    C18 C19 H19 . . 122.2 ?
    C20 C19 H19 . . 122.2 ?
    C5 C6 C7 . . 115.8(5) ?
    C5 C6 H6 . . 122.1 ?
    C7 C6 H6 . . 122.1 ?
    N6 C2 C3 . . 130.6(4) ?
    N6 C2 C7 . . 109.7(4) ?
    C3 C2 C7 . . 119.7(5) ?
    C10 C9 C8 . . 121.5(6) ?
    C10 C9 H9 . . 119.2 ?
    C8 C9 H9 . . 119.2 ?
    C3 C4 C5 . . 121.0(6) ?
    C3 C4 H4 . . 119.5 ?
    C5 C4 H4 . . 119.5 ?
    N7 C15 C16 . . 132.2(5) ?
    N7 C15 C20 . . 109.4(5) ?
    C16 C15 C20 . . 118.4(5) ?
    O4 C26 C25 . . 117.2(5) ?
    O4 C26 C21 . . 125.6(5) ?
    C25 C26 C21 . . 117.2(5) ?
    N6 C1 N5 . . 108.8(5) ?
    N6 C1 C8 . . 126.7(5) ?
    N5 C1 C8 . . 124.5(4) ?
    C9 C10 C11 . . 120.1(5) ?
    C9 C10 Br3 . . 119.9(5) ?
    C11 C10 Br3 . . 119.8(5) ?
    C16 C17 C18 . . 119.6(6) ?
    C16 C17 H17 . . 120.2 ?
    C18 C17 H17 . . 120.2 ?
    C19 C20 N8 . . 132.4(5) ?
    C19 C20 C15 . . 123.1(5) ?
    N8 C20 C15 . . 104.5(4) ?
    C25 C24 C23 . . 119.4(6) ?
    C25 C24 H24 . . 120.3 ?
    C23 C24 H24 . . 120.3 ?
    C6 C5 C4 . . 123.0(6) ?
    C6 C5 H5 . . 118.5 ?
    C4 C5 H5 . . 118.5 ?
    C6 C7 N5 . . 133.4(4) ?
    C6 C7 C2 . . 122.5(5) ?
    N5 C7 C2 . . 104.1(4) ?
    C24 C25 C26 . . 122.5(6) ?
    C24 C25 H25 . . 118.7 ?
    C26 C25 H25 . . 118.7 ?
    C17 C16 C15 . . 119.0(5) ?
    C17 C16 H16 . . 120.5 ?
    C15 C16 H16 . . 120.5 ?
    C23 C22 C21 . . 122.3(6) ?
    C23 C22 H22 . . 118.8 ?
    C21 C22 H22 . . 118.8 ?
    C11 C12 C13 . . 123.0(5) ?
    C11 C12 H12 . . 118.5 ?
    C13 C12 H12 . . 118.5 ?
    C22 C23 C24 . . 120.3(6) ?
    C22 C23 Br4 . . 120.3(5) ?
    C24 C23 Br4 . . 119.4(5) ?
    C12 C11 C10 . . 119.1(6) ?
    C12 C11 H11 . . 120.4 ?
    C10 C11 H11 . . 120.4 ?
    C19 C18 C17 . . 124.3(6) ?
    C19 C18 H18 . . 117.8 ?
    C17 C18 H18 . . 117.8 ?
loop_
    _geom_hbond_atom_site_label_D
    _geom_hbond_atom_site_label_H
    _geom_hbond_atom_site_label_A
    _geom_hbond_site_symmetry_A
    _geom_hbond_distance_DH
    _geom_hbond_distance_HA
    _geom_hbond_distance_DA
    _geom_hbond_angle_DHA
    N1 H1A O1 2_646 0.86 2.19 2.895(5) 139
    N4 H4A O2 3_767 0.86 2.09 2.849(5) 147
    N5 H5A O4 3_677 0.86 2.41 3.066(5) 133
    N8 H8A O3 2_656 0.86 2.17 2.808(5) 131
    C4 H4 Br4 2_646 0.93 2.88 3.703(6) 149
    C6 H6 Br1 4_576 0.93 2.91 3.685(6) 142
    C35 H35 O2 3_767 0.93 2.54 3.394(7) 153
data_New_Global_Publ_Block
_journal_date_recd_electronic     2014-08-25
_journal_date_accepted     2014-10-03
_journal_name_full     'Acta Crystallographica, Section E'
_journal_year     2014
_journal_volume     70
_journal_issue     11
_journal_page_first     m363
_journal_page_last     m364
_journal_paper_category     HM
_journal_paper_doi     10.1107/S1600536814021813
_journal_coeditor_code     XU5818
_publ_contact_author_name     'Dr Zhi-Rong Qu'
_publ_contact_author_address
;
Key Laboratory of Organosilicon Chemistry and \
Material Technology of Ministry of Education
Hangzhou Normal University
No. 58 Haishu Road
Hangzhou 311121
People's Republic of China
;
_publ_contact_author_email     'quzr@hznu.edu.cn'
_publ_contact_author_fax     '8657128865135'
_publ_contact_author_phone     '8657128868755'
_publ_section_title
;\
Crystal structure of
bis[2-(1<i>H</i>-benzimidazol-2-yl)-4-bromophenolato-\k^2^<i>N</i>^3^,\
<i>O</i>]cobalt(II)
;
loop_
    _publ_author_name
    _publ_author_address
    'Fan, Yan'
;
Key Laboratory of Organosilicon Chemistry and Material Technology \
of the Ministry of Education,
Hangzhou Normal University
Hangzhou 311121,
People's Republic of China
;
    'Qu, Zhi-Rong'
;
Key Laboratory of Organosilicon Chemistry and Material Technology \
of the Ministry of Education,
Hangzhou Normal University
Hangzhou 311121,
People's Republic of China
;
