# Supplementary material for: Crystal structure of bis­[2-(1H-benzimid­azol-2-yl)-4-bromo­phenolato-κ2 N 3,O]cobalt(II)
Source: Acta Crystallogr Sect E Struct Rep Online. 2014 Oct 11;70(Pt 11):m363–4. doi: 10.1107/S1600536814021813 (PMC4257236; doi:10.1107/S1600536814021813)
Supplement: Supplementary file 2 [file e-70-0m363-Isup2.hkl]

# 
# h,k,l, Fc-squared, Fo-squared, sigma(Fo-squared) and status flag 
# 
data_I
_shelx_title ' fy in   P21/c' 
_shelx_refln_list_code          4 
_shelx_F_calc_maximum      620.10 
_exptl_crystal_F_000      2503.45 
_reflns_d_resolution_high  0.7688 
 
loop_ 
 _symmetry_equiv_pos_as_xyz 
 'x, y, z' 
 '-x, y+1/2, -z+1/2' 
 '-x, -y, -z' 
 'x, -y-1/2, z-1/2' 
 
_cell_length_a    22.4334 
_cell_length_b     8.3598 
_cell_length_c    30.0748 
_cell_angle_alpha  90.000 
_cell_angle_beta  125.323 
_cell_angle_gamma  90.000 
 
_shelx_F_squared_multiplier     1.000 
 
loop_ 
 _refln_index_h 
 _refln_index_k 
 _refln_index_l 
 _refln_F_squared_calc 
 _refln_F_squared_meas 
 _refln_F_squared_sigma 
 _refln_observed_status 
   1   0   0     6252.33       -4.65      4.65 o 
   2   0   0    33307.29    34821.43    680.91 o 
   3   0   0    62261.61    65214.00   1285.60 o 
   4   0   0   139057.05   148509.83   2968.56 o 
   5   0   0    33070.39    34629.56    613.10 o 
   6   0   0     6313.82     6538.46    189.32 o 
   7   0   0     2549.09     2752.34    107.62 o 
   8   0   0     7156.13     7738.76    203.36 o 
   9   0   0       38.43      -27.46     55.56 o 
  10   0   0    22591.21    23526.75    518.89 o 
  11   0   0    18220.79    17601.79    507.86 o 
  12   0   0     9587.44     9724.85    274.23 o 
  13   0   0       65.81      179.80     91.17 o 
  14   0   0    14760.12    15786.84    405.83 o 
  15   0   0     1677.66     1774.88    145.53 o 
  16   0   0     7700.83     7544.79    467.22 o 
  17   0   0     6053.02     7393.75   1028.74 o 
  18   0   0      558.55      722.17    198.43 o 
  19   0   0      112.84      -39.52    170.15 o 
  20   0   0      603.70     1215.38    237.19 o 
  21   0   0       53.11      374.17    226.78 o 
  22   0   0     2054.39     2119.94    400.47 o 
  23   0   0      182.37      191.05    338.01 o 
   1   1   0      833.80     1058.39     62.46 o 
   2   1   0    12695.19    13640.84    215.24 o 
   3   1   0     8315.63     8699.74    145.92 o 
   4   1   0     1237.24     1530.60     45.73 o 
   5   1   0      592.20      613.25     35.94 o 
   6   1   0     4847.94     5244.02    100.56 o 
   7   1   0     9220.87     8792.98    142.20 o 
   8   1   0      764.65      832.48     55.91 o 
   9   1   0     3546.07     3849.92     92.56 o 
  10   1   0      629.13      553.02     53.79 o 
  11   1   0      479.20      426.77     63.07 o 
  12   1   0       22.04       16.98     52.75 o 
  13   1   0      803.56      834.81     73.98 o 
  14   1   0     6915.48     7624.29    208.23 o 
  15   1   0     3168.21     3794.12    153.18 o 
  16   1   0       10.28       18.31    101.41 o 
  17   1   0      483.17      417.84    109.60 o 
  18   1   0     1140.82     1197.63    174.27 o 
  19   1   0      283.27      393.77    162.03 o 
  20   1   0       78.25      -58.27    162.46 o 
  21   1   0      862.42      696.58    220.64 o 
  22   1   0      595.88      470.28    231.22 o 
  23   1   0       86.54      293.93    326.99 o 
   0   2   0   384523.31   367406.44  12995.17 o 
   1   2   0     4519.75     4984.45    160.82 o 
   2   2   0    25011.67    25968.07    675.23 o 
   3   2   0    42146.57    43154.25    732.66 o 
   4   2   0   254822.48   267532.16   4804.18 o 
   5   2   0    41004.68    42438.95    657.28 o 
   6   2   0    16478.50    17983.46    297.62 o 
   7   2   0      153.89      156.45     32.86 o 
   8   2   0     1765.19     2150.79     66.24 o 
   9   2   0     1600.56     1644.14     69.83 o 
  10   2   0    13264.63    14069.74    243.08 o 
  11   2   0     4530.97     4590.50    139.39 o 
  12   2   0     4237.52     4523.67    161.08 o 
  13   2   0      271.55      233.27     85.12 o 
  14   2   0     7983.85     8017.44    345.23 o 
  15   2   0     1065.34     1117.83    138.58 o 
  16   2   0     8100.72     8908.03    311.32 o 
  17   2   0      214.69      451.41    141.84 o 
  18   2   0      621.18      366.45    175.00 o 
  19   2   0      329.71      222.29    182.48 o 
  20   2   0      677.27      925.86    290.25 o 
  21   2   0      433.94      -11.02    268.21 o 
  22   2   0      615.04      503.35    330.67 o 
  23   2   0       11.62      315.97    334.34 o 
   1   3   0      801.61      867.22     78.95 o 
   3   3   0     3086.81     2866.89    100.51 o 
   4   3   0     1358.59      982.86     82.73 o 
   5   3   0     4373.81     4733.16     97.52 o 
   6   3   0     8856.56     8193.95    152.29 o 
   7   3   0    31301.77    31177.07    424.31 o 
   8   3   0     2786.21     3325.71     85.13 o 
   9   3   0     1421.73     1449.71     61.97 o 
  10   3   0    32666.38    36689.55    551.79 o 
  11   3   0     8833.67     8928.43    266.69 o 
  12   3   0      986.01      883.49    147.47 o 
  13   3   0     7476.23     7131.95    302.75 o 
  14   3   0    18121.75    16411.84    551.11 o 
  15   3   0     1254.51     1061.54    166.35 o 
  16   3   0      662.80      395.98    159.75 o 
  17   3   0      127.82      273.54    158.82 o 
  18   3   0     1304.83     1484.75    206.43 o 
  19   3   0      523.19      481.85    262.70 o 
  20   3   0     1519.22     1275.06    229.03 o 
  21   3   0     1069.82      881.78    290.25 o 
  22   3   0       23.30      194.73    297.60 o 
   0   4   0    29643.08    30917.25   1175.70 o 
   1   4   0     3254.02     3550.55    162.36 o 
   2   4   0    10536.70     9966.93    360.06 o 
   3   4   0     1641.04     1524.97     89.13 o 
   4   4   0     1076.22     1153.66    101.21 o 
   5   4   0      333.77      347.18     66.82 o 
   6   4   0     2987.37      811.97    132.27 o 
   7   4   0        3.66       -7.33     38.99 o 
   8   4   0       82.77       79.81     37.07 o 
   9   4   0       62.01      109.43     69.36 o 
  10   4   0     4150.64     4170.51    145.79 o 
  11   4   0     4253.16     4874.49    194.39 o 
  12   4   0      364.07      501.55    125.02 o 
  13   4   0     3518.83     3618.16    217.37 o 
  14   4   0     2290.15     1993.41    235.14 o 
  15   4   0       92.49     -113.86    314.13 o 
  16   4   0     1010.13     1449.65    389.45 o 
  17   4   0      631.13      436.88    163.12 o 
  18   4   0     1029.52     1078.17    304.95 o 
  19   4   0      745.94      857.69    424.35 o 
  20   4   0      213.33      244.21    198.23 o 
  21   4   0       41.08     -127.90    196.82 o 
  22   4   0      127.74      287.50    212.70 o 
   1   5   0      110.72       61.85     60.50 o 
   2   5   0     9879.06    10586.35    247.24 o 
   3   5   0     1771.72     1813.33     97.17 o 
   4   5   0     1239.47     1481.73    108.81 o 
   5   5   0     3238.52     2917.05    142.20 o 
   6   5   0        0.27      129.03     78.29 o 
   7   5   0    21966.79       38.86     58.79 o 
   8   5   0     1310.85        5.64     49.60 o 
   9   5   0     1255.80     1127.44     97.74 o 
  10   5   0    17106.99    16179.85    403.30 o 
  11   5   0     5005.84     5580.90    426.19 o 
  12   5   0       75.63       26.78     72.13 o 
  13   5   0      164.45      212.55    110.60 o 
  14   5   0     7352.23     7266.29    516.21 o 
  15   5   0      821.15      839.71    149.11 o 
  16   5   0     1528.77     1334.19    171.19 o 
  17   5   0       65.83     -141.77    141.77 o 
  18   5   0      929.66     1192.34    184.68 o 
  19   5   0        7.76      -38.04    209.42 o 
  20   5   0     1044.15     1001.37    204.17 o 
  21   5   0      103.35     -179.07    179.07 o 
   0   6   0        6.00      143.42    105.00 o 
   1   6   0    10175.43     9915.41    249.24 o 
   2   6   0     1153.48     1565.39    142.94 o 
   3   6   0       26.73      -16.07     91.17 o 
   4   6   0     4379.79     5921.63    229.05 o 
   5   6   0      903.10      773.02    110.76 o 
   6   6   0       36.89     -106.82    121.77 o 
   7   6   0      703.18      690.66    185.54 o 
   8   6   0     1780.86     1937.71    201.23 o 
   9   6   0     4468.45     4081.89    393.12 o 
  10   6   0      250.76      503.35    220.44 o 
  11   6   0     1162.94     1212.44    279.23 o 
  12   6   0        3.97      -36.74    220.44 o 
  13   6   0       25.61      484.98    257.18 o 
  14   6   0       60.36      275.55    286.58 o 
  15   6   0        1.72     -268.21    271.88 o 
  16   6   0      433.67      576.83    326.99 o 
  17   6   0      742.29      764.21    326.99 o 
  18   6   0      186.48      775.23    360.06 o 
  19   6   0      397.94      508.33    124.99 o 
   1   7   0        3.98      -67.99    123.22 o 
   2   7   0      967.87      747.11    152.69 o 
   3   7   0       15.18      219.70    128.58 o 
   4   7   0        5.85      -16.53    124.62 o 
   5   7   0      342.30     -198.40    198.40 o 
   6   7   0     1202.26     1149.98    253.51 o 
   7   7   0     1526.83     1627.61    297.60 o 
   8   7   0      212.51      301.27    242.49 o 
   9   7   0      738.30      936.89    279.23 o 
  10   7   0     3160.17     2663.70    352.71 o 
  11   7   0      227.04      202.07    260.86 o 
  12   7   0       49.78      510.69    297.60 o 
  13   7   0        6.33      481.30    282.90 o 
  14   7   0     1126.77     1260.20    338.01 o 
  15   7   0        2.38     -301.27    301.27 o 
  16   7   0      146.20      503.35    352.71 o 
  17   7   0        3.53      492.32    345.36 o 
  18   7   0        2.76     -209.42    352.71 o 
   0   8   0     3224.63     4361.11    382.10 o 
   1   8   0     2646.10     2799.58    229.91 o 
   2   8   0        1.08     -137.79    218.61 o 
   3   8   0        7.05       82.10    150.41 o 
   4   8   0     2448.97     2733.50    345.36 o 
   5   8   0     1551.22     1767.22    297.60 o 
   6   8   0      104.61      -73.48    220.44 o 
   7   8   0      132.75       18.37    246.16 o 
   8   8   0       79.97      407.82    275.55 o 
   9   8   0       38.44       95.53    257.18 o 
  10   8   0      527.77      580.50    304.95 o 
  11   8   0        2.40      389.45    297.60 o 
  12   8   0       43.95      176.36    268.21 o 
  13   8   0      697.61      224.12    297.60 o 
  14   8   0       27.41     -113.90    315.97 o 
  15   8   0      293.90      646.64    374.75 o 
  16   8   0      203.64      113.90    363.73 o 
   1   9   0       26.61     -157.53    205.75 o 
   2   9   0      750.90     1124.26    301.27 o 
   3   9   0       11.05      227.79    257.18 o 
   4   9   0     1336.02     1028.74    301.27 o 
   5   9   0      129.51      110.22    264.53 o 
   6   9   0      208.27       77.16    271.88 o 
   7   9   0       65.49       80.83    260.86 o 
   8   9   0      319.21      451.91    315.97 o 
   9   9   0       69.77      -77.16    290.25 o 
  10   9   0        7.13      113.90    293.93 o 
  11   9   0      112.80      756.86    345.36 o 
  12   9   0      118.89      106.55    330.67 o 
  13   9   0      128.08      536.41    338.01 o 
   0  10   0      481.78      591.52    293.93 o 
   1  10   0      147.97       29.39    286.58 o 
   2  10   0        2.90        0.00    275.55 o 
   3  10   0       43.69       55.11    286.58 o 
   4  10   0      456.84      679.70    315.97 o 
   5  10   0       19.16      235.14    304.95 o 
   6  10   0      199.57      679.70    326.99 o 
   7  10   0        1.12        0.00    304.95 o 
   8  10   0       12.80      -95.53    286.58 o 
   9  10   0       10.62     -180.03    315.97 o 
 -24   1   1      216.00      110.22    341.69 o 
 -23   1   1      338.63      637.67    243.83 o 
 -22   1   1      342.45      -99.84    208.54 o 
 -21   1   1     1746.35     1720.44    251.36 o 
 -20   1   1      465.76      518.12    198.63 o 
 -19   1   1        5.58      208.26    152.39 o 
 -18   1   1     6842.16     7064.66    229.11 o 
 -17   1   1     4502.11     4615.17    178.71 o 
 -16   1   1     1825.89     2410.35    134.70 o 
 -15   1   1      580.82      629.71     95.66 o 
 -14   1   1    14708.87    15227.04    274.27 o 
 -13   1   1     2442.49     2247.06     95.36 o 
 -12   1   1    15462.72    16601.15    282.05 o 
 -11   1   1    41774.65    42895.03    635.71 o 
 -10   1   1    13145.38    14279.79    240.19 o 
  -9   1   1       30.94       96.32     39.36 o 
  -8   1   1     1951.29     2034.81     72.70 o 
  -7   1   1     2795.33     2802.00     75.17 o 
  -6   1   1    37540.91    39677.70    494.11 o 
  -5   1   1    23745.14    25910.99    377.40 o 
  -4   1   1     2663.37     2390.38     78.46 o 
  -3   1   1      228.71      235.86     18.39 o 
  -1   1   1    36708.48    40077.89    692.34 o 
   0   1   1     4635.37     4991.85     82.79 o 
   1   1   1     4925.05     5229.34     84.42 o 
   2   1   1       73.84      101.36     20.26 o 
   3   1   1   285729.47   295057.50   3729.29 o 
   4   1   1    16632.82    16848.16    231.49 o 
   5   1   1       67.68       62.33     32.90 o 
   6   1   1   112126.61   114867.53   1606.38 o 
   7   1   1     7656.74     7569.07    138.40 o 
   8   1   1     1116.25     1303.81     56.62 o 
   9   1   1     3718.57     3824.75     97.07 o 
  10   1   1    73385.67    76421.32   1017.89 o 
  11   1   1    14830.17    16073.46    254.21 o 
  12   1   1     3383.61     3437.11    111.38 o 
  13   1   1     2389.52     2232.46    129.80 o 
  14   1   1     3253.94     3494.98    141.68 o 
  15   1   1     7305.82     7254.38    215.37 o 
  16   1   1     8534.06     8514.05    235.35 o 
  17   1   1     4282.65     4540.58    182.95 o 
  18   1   1      450.63      611.75    176.22 o 
  19   1   1        8.59      -14.19    223.30 o 
  20   1   1     8109.78     9372.70    372.04 o 
  21   1   1      892.37     1050.74    200.42 o 
  22   1   1     3332.74     4151.69    488.65 o 
  23   1   1       18.37      -25.72    326.99 o 
 -23   2   1      343.44      565.81    319.64 o 
 -22   2   1      819.87      845.03    326.99 o 
 -21   2   1       77.44      209.42    275.55 o 
 -20   2   1      420.23      668.68    290.25 o 
 -19   2   1      110.28      288.00    179.87 o 
 -18   2   1      238.18      110.22    158.48 o 
 -17   2   1     1980.12     1975.96    244.05 o 
 -16   2   1      137.96      243.16    124.25 o 
 -15   2   1      222.41       15.39    108.68 o 
 -14   2   1      423.21      553.39    100.49 o 
 -13   2   1     1931.85     1640.83    113.29 o 
 -12   2   1      287.41      269.41     76.55 o 
 -11   2   1      466.75      657.25     83.07 o 
 -10   2   1     3192.86     3586.79    113.93 o 
  -9   2   1     1511.14     1870.49     76.98 o 
  -8   2   1    10769.38    10670.01    170.26 o 
  -7   2   1     3537.93     3734.43     89.43 o 
  -6   2   1     1025.65      962.52     65.45 o 
  -5   2   1     1529.72     1679.64     95.59 o 
  -4   2   1   119421.36   119667.96   1801.35 o 
  -3   2   1   301907.50   299296.09   7553.67 o 
  -2   2   1     4052.19     4418.95     98.63 o 
  -1   2   1    16855.50    16565.65    363.38 o 
   0   2   1    34215.96    36821.65    770.71 o 
   1   2   1    10849.00    11001.08    484.98 o 
   2   2   1    16219.80    16900.56    340.74 o 
   3   2   1     7483.06     7653.30    118.17 o 
   4   2   1     2535.67     2812.53     70.99 o 
   5   2   1      341.31      338.52     35.51 o 
   6   2   1     5940.22     5779.07    110.89 o 
   7   2   1     3185.08     3484.98     88.42 o 
   8   2   1     1379.30     1460.86     62.89 o 
   9   2   1      194.87      121.86     46.85 o 
  10   2   1     8190.55     7925.20    182.33 o 
  11   2   1     6733.95     7187.20    166.47 o 
  12   2   1     3959.32     4017.91    128.40 o 
  13   2   1     1673.57     1881.26    111.54 o 
  14   2   1     2035.84     2121.24    134.27 o 
  15   2   1      613.23      497.77    201.33 o 
  16   2   1       15.35       97.27    124.50 o 
  17   2   1     2594.80     2151.10    312.30 o 
  18   2   1      190.14      140.68    175.35 o 
  19   2   1        3.31      -51.44    179.26 o 
  20   2   1      345.60     -113.90    260.86 o 
  21   2   1       23.92     -117.57    279.23 o 
  22   2   1       25.77      459.26    319.64 o 
 -23   3   1       19.56      135.94    286.58 o 
 -22   3   1       26.17       11.02    282.90 o 
 -21   3   1      161.02      115.96    439.05 o 
 -20   3   1      167.50      368.60    191.53 o 
 -19   3   1       26.42       33.26    169.49 o 
 -18   3   1      168.65      121.19    164.09 o 
 -17   3   1       66.63      146.58    214.93 o 
 -16   3   1       53.15      139.55    146.38 o 
 -15   3   1       75.13      -34.65    128.79 o 
 -14   3   1     5041.93     5046.44    264.69 o 
 -13   3   1     4181.13     4255.18    516.27 o 
 -12   3   1     7010.39     6263.68    306.78 o 
 -11   3   1     8089.01     7297.16    173.76 o 
 -10   3   1     8520.51     8707.50    166.93 o 
  -9   3   1     1794.92     1681.89     64.11 o 
  -8   3   1       99.58      132.97     36.41 o 
  -7   3   1     7151.42     7532.64    196.20 o 
  -6   3   1    16810.59    18799.12    244.61 o 
  -4   3   1       74.37      148.93     40.30 o 
  -3   3   1      181.46      130.32     42.90 o 
  -2   3   1       23.18      -40.22     40.22 o 
  -1   3   1       43.32       22.47     44.22 o 
   0   3   1     1791.86     2075.69     91.07 o 
   1   3   1    10658.57    10803.67    313.05 o 
   2   3   1      725.28      494.45    229.63 o 
   3   3   1    27322.24    26625.95    980.98 o 
   4   3   1     5535.63     5119.80    101.79 o 
   5   3   1     7236.94     6723.48    115.01 o 
   6   3   1    36692.66    37609.62    538.18 o 
   7   3   1     7645.41     8023.97    159.90 o 
   8   3   1        3.36        0.42     39.23 o 
   9   3   1      621.77      583.27     56.68 o 
  10   3   1    10250.05    10390.85    242.90 o 
  11   3   1       19.28       41.37     71.32 o 
  12   3   1      574.97      573.60    111.38 o 
  13   3   1      698.18      553.02    141.12 o 
  14   3   1       12.88      -54.33    132.87 o 
  15   3   1      675.07      503.62    155.29 o 
  16   3   1       39.58       12.84    153.26 o 
  17   3   1     1139.37     1219.60    448.24 o 
  18   3   1      520.88      478.05    253.51 o 
  19   3   1       54.08      301.05    189.88 o 
  20   3   1     3528.18     3490.24    291.57 o 
  21   3   1      284.40      602.55    290.25 o 
  22   3   1      584.16      613.57    326.99 o 
 -22   4   1      594.09      443.38    218.55 o 
 -21   4   1      158.93      -58.54    652.15 o 
 -20   4   1      828.63      889.89    205.85 o 
 -19   4   1      189.80      284.19    170.56 o 
 -18   4   1       34.35      -37.53    157.57 o 
 -17   4   1     2454.86     2594.86    317.81 o 
 -16   4   1     5133.70     4942.21    274.91 o 
 -15   4   1       40.28      189.97    137.25 o 
 -14   4   1      175.40      146.23    128.39 o 
 -13   4   1     4838.74     4501.10    233.93 o 
 -12   4   1       41.09       82.77     53.98 o 
 -11   4   1       12.67      -20.95     51.70 o 
 -10   4   1     1535.90     1656.81     95.45 o 
  -9   4   1      178.29      224.16     41.83 o 
  -8   4   1    35852.21    38041.10    701.38 o 
  -7   4   1    39905.11    41898.95    879.86 o 
  -6   4   1     8862.89     9227.40    238.11 o 
  -5   4   1     1448.12     1355.05     83.06 o 
  -4   4   1    66060.19    65217.11   1376.47 o 
  -3   4   1     2788.26     2511.10    116.77 o 
  -2   4   1      496.38      431.73     88.22 o 
  -1   4   1    21696.49    21785.63    494.21 o 
   0   4   1    20765.20    20559.66    468.79 o 
   1   4   1     6568.16     6315.01    248.00 o 
   2   4   1     2675.21     2376.98    270.04 o 
   3   4   1     1567.15     1453.17    303.11 o 
   4   4   1     4150.98     4417.19    207.58 o 
   5   4   1    13782.32    14224.47    417.40 o 
   6   4   1    41365.25    36223.36   3573.03 o 
   7   4   1     5822.03     5400.64    181.84 o 
   8   4   1      644.15      545.19     62.67 o 
   9   4   1     1835.91     1779.72     93.44 o 
  10   4   1    14973.18    15391.61    288.44 o 
  11   4   1     1910.11     1768.49    135.04 o 
  12   4   1     4721.45     4807.03    209.74 o 
  13   4   1     3054.19     3042.84    203.92 o 
  14   4   1      986.68      750.00    174.52 o 
  15   4   1     1620.99     1600.12    185.51 o 
  16   4   1      603.54      396.52    196.56 o 
  17   4   1     2345.02     2198.44    220.65 o 
  18   4   1      486.76      510.52    205.75 o 
  19   4   1       49.53      -58.08    198.40 o 
  20   4   1      160.58      338.35    208.15 o 
  21   4   1       86.16      207.99    208.32 o 
 -21   5   1       47.03      136.15    187.48 o 
 -20   5   1       11.34      -32.56    172.43 o 
 -19   5   1      303.49       90.88    180.03 o 
 -18   5   1       77.52      265.76    151.88 o 
 -17   5   1       15.37     -103.03    142.26 o 
 -16   5   1        7.91       81.39    134.64 o 
 -15   5   1     4927.99     4616.26    543.76 o 
 -14   5   1       24.67      -20.94    111.05 o 
 -13   5   1     3215.81     3412.93    267.52 o 
 -12   5   1      137.11       66.13    209.42 o 
 -11   5   1     3305.77     2377.12    301.27 o 
 -10   5   1    11821.15    11859.47    562.13 o 
  -8   5   1     1585.86        7.35     51.44 o 
  -7   5   1      149.63       42.95     48.08 o 
  -6   5   1     2254.47     2314.93    130.16 o 
  -5   5   1       69.48        8.56     39.78 o 
  -4   5   1     1542.51     1517.64     92.62 o 
  -3   5   1      351.46      404.02     68.18 o 
  -2   5   1      215.39      253.92     74.93 o 
  -1   5   1       89.68       31.87     70.62 o 
   0   5   1       22.94       85.39     85.61 o 
   1   5   1     3348.71     3391.42    185.41 o 
   2   5   1     4611.96     5012.15    262.70 o 
   3   5   1    11615.46    11567.83    375.39 o 
   4   5   1     8439.76     8161.62    294.41 o 
   5   5   1     5287.53     5873.21    203.04 o 
   6   5   1      765.12      547.68    185.54 o 
   7   5   1     2402.15       32.21     75.32 o 
   8   5   1      109.78        5.12     40.05 o 
   9   5   1      351.04      338.97     72.39 o 
  10   5   1     5920.52     5445.00    202.21 o 
  11   5   1     1007.91     1077.79     91.05 o 
  12   5   1      136.47      199.16    105.82 o 
  13   5   1      152.46      145.33    116.73 o 
  14   5   1      304.51      301.78    132.18 o 
  15   5   1        4.99      168.00    144.07 o 
  16   5   1        6.50      -62.79    142.74 o 
  17   5   1       17.26       59.92    155.78 o 
  18   5   1       28.49      -83.63    163.54 o 
  19   5   1      124.08       90.45    175.23 o 
  20   5   1        2.69      -82.74    185.82 o 
 -20   6   1     1054.25     1238.16    422.52 o 
 -19   6   1       42.26      -40.41    345.36 o 
 -18   6   1       24.62       11.02    330.67 o 
 -17   6   1     1093.15     1014.04    349.04 o 
 -16   6   1     1731.70     2193.42    396.80 o 
 -15   6   1      269.30      503.35    312.30 o 
 -14   6   1      303.70      404.15    264.53 o 
 -13   6   1      157.36      172.68    242.49 o 
 -12   6   1     1019.55      753.18    257.18 o 
 -11   6   1      348.33      -29.39    231.47 o 
 -10   6   1      181.28       14.70    202.07 o 
  -9   6   1      152.34     -198.40    198.40 o 
  -8   6   1     1970.15     1873.77    279.23 o 
  -7   6   1      426.91      169.01    187.38 o 
  -6   6   1     5063.69     4932.29    249.82 o 
  -5   6   1      138.81      -88.36    100.46 o 
  -4   6   1    18887.61    19495.25    583.69 o 
  -3   6   1        0.12      102.43     84.70 o 
  -2   6   1       72.54       40.70     83.31 o 
  -1   6   1     1968.59     1819.72    129.29 o 
   0   6   1     6581.96     6026.32    317.15 o 
   1   6   1      540.71      451.12     97.83 o 
   2   6   1     2863.03     3088.51    164.01 o 
   3   6   1     1603.31     1072.97    116.06 o 
   4   6   1      530.93      714.16    114.02 o 
   5   6   1      290.39      291.96    120.77 o 
   6   6   1     4417.14     4562.76    275.35 o 
   7   6   1     2487.16     2022.63    202.19 o 
   8   6   1       22.56      -47.97    140.15 o 
   9   6   1      638.03      739.99    170.03 o 
  10   6   1     6772.83     7086.46    773.39 o 
  11   6   1     1785.68     1488.00    290.25 o 
  12   6   1     2988.70     3192.76    382.10 o 
  13   6   1     3381.76     3126.63    396.80 o 
  14   6   1       91.56      227.79    290.25 o 
  15   6   1      468.79      745.84    326.99 o 
  16   6   1      245.62      264.53    293.93 o 
  17   6   1       31.90       32.60    110.03 o 
  18   6   1      728.48      941.10    181.87 o 
  19   6   1      454.35      338.04    151.74 o 
 -18   7   1      192.87       47.76    356.38 o 
 -17   7   1      323.55      315.97    319.64 o 
 -16   7   1        5.25      235.14    301.27 o 
 -15   7   1     1111.74     1557.80    382.10 o 
 -14   7   1     1711.57     1480.65    367.41 o 
 -13   7   1     3115.23     2406.51    371.08 o 
 -12   7   1      458.34      529.07    264.53 o 
 -11   7   1      175.26      246.16    257.18 o 
 -10   7   1     2643.49     3372.79    393.12 o 
  -9   7   1      988.61      731.14    249.84 o 
  -8   7   1     3610.72     4162.71    396.80 o 
  -7   7   1     3236.55     3207.46    360.06 o 
  -6   7   1      273.88      253.51    213.10 o 
  -5   7   1      261.21      588.12    180.03 o 
  -4   7   1     1643.58     1666.31    173.54 o 
  -3   7   1     1295.57     1091.46    158.50 o 
  -2   7   1      484.41      370.31    141.14 o 
  -1   7   1      330.00       67.56    138.22 o 
   0   7   1        8.99      -60.10    101.10 o 
   1   7   1       20.26      126.08    106.75 o 
   2   7   1      691.38      972.85    151.36 o 
   3   7   1     1005.68      476.36    147.79 o 
   4   7   1     1836.87     1711.23    152.36 o 
   5   7   1     4175.95     4469.65    277.84 o 
   6   7   1      394.09      270.44    158.41 o 
   7   7   1     1860.81     2214.68    459.26 o 
   8   7   1      536.35      389.45    231.47 o 
   9   7   1       13.76     -220.44    238.81 o 
  10   7   1     1255.31     1554.13    308.62 o 
  11   7   1     1645.38     2421.21    371.08 o 
  12   7   1      483.43      624.59    297.60 o 
  13   7   1        6.45      609.89    312.30 o 
  14   7   1      327.66      466.61    319.64 o 
  15   7   1      902.88     1205.09    345.36 o 
  16   7   1      858.14     1326.34    400.47 o 
  17   7   1       30.06     -308.62    308.62 o 
 -16   8   1       73.34      242.49    356.38 o 
 -15   8   1      540.17      503.35    356.38 o 
 -14   8   1      274.19      609.89    323.32 o 
 -13   8   1      438.74     1010.37    352.71 o 
 -12   8   1      985.11      775.23    312.30 o 
 -11   8   1        7.75      180.03    286.58 o 
 -10   8   1      652.17      565.81    301.27 o 
  -9   8   1       27.57     -187.38    253.51 o 
  -8   8   1       72.39      132.27    238.81 o 
  -7   8   1       77.97      382.10    257.18 o 
  -6   8   1     1126.74     1241.83    275.55 o 
  -5   8   1      569.94      562.13    238.81 o 
  -4   8   1     1778.85     1708.44    304.95 o 
  -3   8   1      848.04     1132.25    182.04 o 
  -2   8   1       59.82      217.60    149.23 o 
  -1   8   1      279.58      351.59    153.02 o 
   0   8   1      251.51      266.14    154.56 o 
   1   8   1       95.15      331.70    174.52 o 
   2   8   1       15.88      143.05    141.43 o 
   3   8   1       74.32      165.33    235.14 o 
   4   8   1       82.28      315.97    242.49 o 
   5   8   1       87.77      146.96    216.77 o 
   6   8   1       32.42      521.72    268.21 o 
   7   8   1       38.36      459.26    253.51 o 
   8   8   1      361.32       -3.67    238.81 o 
   9   8   1      174.59       80.83    264.53 o 
  10   8   1      812.55      995.67    323.32 o 
  11   8   1      150.64      -58.79    268.21 o 
  12   8   1      631.01     1036.09    345.36 o 
  13   8   1      328.83      958.93    352.71 o 
  14   8   1      341.32      -55.11    326.99 o 
  15   8   1      109.18      -47.76    349.04 o 
 -13   9   1      768.54      830.34    378.43 o 
 -12   9   1       12.25      -80.83    290.25 o 
 -11   9   1        1.49      459.26    304.95 o 
 -10   9   1      356.29       77.16    279.23 o 
  -9   9   1      164.75      293.93    304.95 o 
  -8   9   1      245.85      496.00    304.95 o 
  -7   9   1      112.34       44.09    271.88 o 
  -6   9   1      321.81      290.25    286.58 o 
  -5   9   1       78.96      -29.39    264.53 o 
  -4   9   1      826.32      297.60    260.86 o 
  -3   9   1      105.71       -7.35    257.18 o 
  -2   9   1      457.18      619.27    187.27 o 
  -1   9   1       41.68      264.06    183.70 o 
   0   9   1       97.79      211.89    173.54 o 
   1   9   1      552.74      267.02    176.43 o 
   2   9   1       24.55     -157.98    235.14 o 
   3   9   1       83.24      -36.74    242.49 o 
   4   9   1       56.13      -84.50    227.79 o 
   5   9   1       37.78     -165.33    235.14 o 
   6   9   1        1.47      -18.37    264.53 o 
   7   9   1      403.61      995.67    323.32 o 
   8   9   1      344.86      -47.76    286.58 o 
   9   9   1       95.62      268.21    308.62 o 
  10   9   1      842.76     1377.77    367.41 o 
  11   9   1       87.37      411.50    308.62 o 
  12   9   1      135.15      176.36    338.01 o 
  -9  10   1        1.55      -33.07    308.62 o 
  -8  10   1      260.36       11.02    286.58 o 
  -7  10   1       32.32      135.94    279.23 o 
  -6  10   1       87.04      -69.81    260.86 o 
  -5  10   1      365.00      477.63    315.97 o 
  -4  10   1      109.47      -11.02    279.23 o 
  -3  10   1     1267.38     1601.89    345.36 o 
  -2  10   1        0.95       36.74    293.93 o 
  -1  10   1       45.63      -22.04    271.88 o 
   0  10   1       76.83      371.08    301.27 o 
   1  10   1      687.64      569.48    304.95 o 
   2  10   1      189.91      297.60    290.25 o 
   3  10   1        2.52      172.68    282.90 o 
   4  10   1      110.24      -18.37    293.93 o 
   5  10   1        3.41      169.01    293.93 o 
   6  10   1       22.64      -55.11    297.60 o 
   7  10   1       14.54       14.70    308.62 o 
   8  10   1       48.31      128.59    312.30 o 
 -24   0   2      262.51      606.22    360.06 o 
 -23   0   2      732.93     1017.72    352.71 o 
 -22   0   2     2811.30     2553.47    400.47 o 
 -21   0   2     7912.26     8262.33    432.37 o 
 -20   0   2     3923.22     4470.65    698.07 o 
 -19   0   2     6274.05     6350.54    354.53 o 
 -18   0   2     6933.27     6792.84    356.02 o 
 -17   0   2    29817.60    32330.28    742.98 o 
 -16   0   2     9596.15    10040.37    308.17 o 
 -15   0   2      970.71     1110.85    123.13 o 
 -14   0   2      999.08     1002.29    114.91 o 
 -13   0   2     5653.92     5768.56    402.62 o 
 -12   0   2    10213.95     9124.02    992.97 o 
 -11   0   2       75.33      -39.35     40.87 o 
 -10   0   2     3745.24     3559.59    139.31 o 
  -9   0   2     3405.50     3482.91    131.06 o 
  -8   0   2    44677.94    46619.61    951.10 o 
  -7   0   2    43622.52    45033.98    915.01 o 
  -6   0   2     2021.45     1980.97     84.12 o 
  -5   0   2   106686.48   111505.25   2196.68 o 
  -4   0   2    11218.88    11366.93    244.55 o 
  -3   0   2     1125.83     1170.35     40.29 o 
  -2   0   2   145217.34   137042.59   4552.17 o 
   0   0   2       82.95       99.29     10.61 o 
   1   0   2        6.25       29.39     12.86 o 
   2   0   2     5041.34     4942.18    120.50 o 
   3   0   2    13661.32    14087.05    297.58 o 
   4   0   2       30.15       61.12     36.69 o 
   5   0   2    23250.79    26301.04    546.32 o 
   6   0   2    49384.27    51616.95   1043.66 o 
   7   0   2     1080.59     1115.49     96.65 o 
   8   0   2    66932.22    69112.98   1396.19 o 
   9   0   2     2765.32     1960.80    150.95 o 
  10   0   2      126.28      124.48     77.42 o 
  11   0   2     7914.67     7882.38    349.50 o 
  12   0   2      311.90       97.26     90.21 o 
  13   0   2     3742.23     3800.00    176.71 o 
  14   0   2     1169.71     1207.66    129.63 o 
  15   0   2     2985.99     2723.89    173.48 o 
  16   0   2     3286.37     3561.11    253.61 o 
  17   0   2       60.62      -80.57    164.22 o 
  18   0   2      956.73      865.74    209.67 o 
  19   0   2       37.30      -85.62    197.24 o 
  20   0   2     1618.22     1786.10    263.61 o 
  21   0   2      647.33      767.38    255.10 o 
  22   0   2        7.37      507.02    345.36 o 
 -24   1   2        2.62      124.48    241.44 o 
 -23   1   2       19.11     -115.90    218.96 o 
 -22   1   2      155.60       15.94    205.94 o 
 -21   1   2      213.16       55.16    198.78 o 
 -20   1   2      314.12      232.56    183.03 o 
 -19   1   2      282.67      424.65    186.73 o 
 -18   1   2      196.69       73.01    105.44 o 
 -17   1   2     1206.80     1299.55    118.69 o 
 -16   1   2      391.14      596.82    101.06 o 
 -15   1   2        2.62      -31.20     82.68 o 
 -14   1   2      152.34      187.85     65.54 o 
 -13   1   2       17.15       61.15     57.02 o 
 -12   1   2      264.79      213.04     65.17 o 
 -11   1   2      279.26      301.10     63.53 o 
 -10   1   2     2326.32     2622.69     85.62 o 
  -9   1   2      939.14     1280.78     99.74 o 
  -8   1   2       78.92      101.02     32.82 o 
  -7   1   2     2283.75     2284.09     65.54 o 
  -6   1   2     2219.28     2247.77     60.17 o 
  -5   1   2     2144.77     2293.69     58.86 o 
  -4   1   2    14135.62    15481.20    248.98 o 
  -3   1   2     2392.98     2621.06     48.85 o 
  -2   1   2     5710.50     6235.71    176.86 o 
  -1   1   2     3484.43     3387.69     73.18 o 
   0   1   2      195.28      175.34     20.92 o 
   1   1   2       38.73       29.01     11.35 o 
   2   1   2    19227.26    19258.00    275.39 o 
   3   1   2       14.64       19.63     21.51 o 
   4   1   2    13980.07    15067.08    227.05 o 
   5   1   2       47.23       58.82     27.26 o 
   6   1   2     3536.60     3362.48     80.67 o 
   7   1   2    10631.72    12023.19    200.17 o 
   8   1   2      827.55      793.35     44.38 o 
   9   1   2     4397.79     4724.73    114.53 o 
  10   1   2     4577.20     4611.90    151.65 o 
  11   1   2      541.68      645.97     58.47 o 
  12   1   2      645.42      731.37     74.98 o 
  13   1   2     2663.77     2831.20    106.75 o 
  14   1   2        8.27       36.82     84.62 o 
  15   1   2       45.29      -68.66     88.24 o 
  16   1   2     3333.58     3216.04    155.64 o 
  17   1   2       91.13       52.88    120.23 o 
  18   1   2      380.55      292.78    251.73 o 
  19   1   2       65.59      -50.11    156.38 o 
  20   1   2       78.90      172.46    175.65 o 
  21   1   2       42.35     -220.41    220.41 o 
  22   1   2      377.52      492.32    334.34 o 
 -24   2   2      254.82      444.56    338.01 o 
 -23   2   2     1499.31     1069.15    338.01 o 
 -22   2   2     1464.08     1311.64    334.34 o 
 -21   2   2     2984.76     2792.29    367.41 o 
 -20   2   2     2041.32     2044.75    237.62 o 
 -19   2   2        0.33      -80.27    162.23 o 
 -18   2   2     1916.73     2151.52    291.32 o 
 -17   2   2    16838.27    17596.08    470.55 o 
 -16   2   2     7871.60     8240.41    371.39 o 
 -15   2   2      860.85      853.74    127.16 o 
 -14   2   2       38.27       60.01     99.17 o 
 -13   2   2    10132.36    10607.35    262.49 o 
 -12   2   2     4120.81     3871.71    105.04 o 
 -11   2   2     2997.87     3566.78    116.87 o 
 -10   2   2    14421.37    14235.79    274.94 o 
  -9   2   2     7466.39     7333.46    157.62 o 
  -8   2   2    34720.98    35671.17    567.80 o 
  -7   2   2    26194.89    27782.97    445.48 o 
  -6   2   2     1090.32     1057.92     57.80 o 
  -5   2   2    13003.52    13009.18    211.07 o 
  -4   2   2    38210.50    39838.76    796.23 o 
  -3   2   2    37763.30    37965.12    665.08 o 
  -2   2   2    71249.15    78195.70   1570.72 o 
  -1   2   2     8546.42     8963.36    166.47 o 
   0   2   2      162.06      180.27     20.90 o 
   1   2   2    12225.36    14375.51    260.85 o 
   2   2   2    22363.88    24214.26    420.69 o 
   3   2   2    75201.48    80180.05   1216.07 o 
   4   2   2      265.18      413.91     36.50 o 
   5   2   2     8924.59     9458.61    155.82 o 
   6   2   2    15072.85    14803.54    232.26 o 
   7   2   2        7.06       -9.47     33.67 o 
   8   2   2    20304.37    19537.98    283.00 o 
   9   2   2    18897.56    18390.04    328.58 o 
  10   2   2      334.18      368.21     79.97 o 
  11   2   2     2302.96     2305.27     98.77 o 
  12   2   2      555.05      436.88    102.15 o 
  13   2   2      673.87      761.24     84.77 o 
  14   2   2      235.96      226.70     94.04 o 
  15   2   2        9.25        8.61    101.29 o 
  16   2   2      283.51      288.63    153.21 o 
  17   2   2      196.43      236.17    319.64 o 
  18   2   2        4.24     -128.23    169.79 o 
  19   2   2      306.25     -139.61    264.53 o 
  20   2   2       59.14       84.50    282.90 o 
  21   2   2      146.59     -227.79    301.27 o 
  22   2   2       69.39      580.50    326.99 o 
 -23   3   2       72.47      440.89    290.25 o 
 -22   3   2      684.54      845.03    301.27 o 
 -21   3   2      468.93      573.60    209.06 o 
 -20   3   2       10.74     -102.22    172.94 o 
 -19   3   2      510.09      628.60    183.46 o 
 -18   3   2     3407.79     3403.12    253.05 o 
 -17   3   2       16.76      -47.38    148.28 o 
 -16   3   2     1912.27     1812.55    203.91 o 
 -15   3   2      587.42      588.32    149.19 o 
 -14   3   2       18.79      104.16    122.64 o 
 -13   3   2     1833.79     1756.04    222.28 o 
 -12   3   2    10045.74    12525.64    330.65 o 
 -11   3   2      604.68      599.15     65.81 o 
 -10   3   2    11959.59    12209.81    210.01 o 
  -9   3   2       24.38       65.86     39.26 o 
  -8   3   2     6492.69     6306.16    122.19 o 
  -7   3   2     7973.33     7708.99    133.21 o 
  -6   3   2    13365.63    13585.12    295.37 o 
  -5   3   2      732.17      737.78     45.94 o 
  -4   3   2    32788.65    36020.15    744.20 o 
  -3   3   2     1292.04     1253.67     90.03 o 
  -2   3   2    14652.57    14789.34    415.58 o 
  -1   3   2      436.74      300.21     63.29 o 
   0   3   2     4942.66     4168.27    461.09 o 
   1   3   2      816.83      914.84    110.22 o 
   2   3   2     6694.45     6788.65    225.31 o 
   3   3   2      890.71     1283.94     86.97 o 
   4   3   2     5190.91     5476.64    112.95 o 
   5   3   2    17761.52    19149.35    285.48 o 
   6   3   2    23946.86    23362.86    347.06 o 
   7   3   2     9118.26     9896.94    171.69 o 
   8   3   2     2805.67     3351.16    107.17 o 
   9   3   2     3415.77     3201.55    182.11 o 
  10   3   2     6029.80     5318.57    154.62 o 
  11   3   2     3983.19     4656.70    173.99 o 
  12   3   2     1498.72     1237.75    129.19 o 
  13   3   2       10.24       42.43    133.84 o 
  14   3   2       59.07       61.50    133.78 o 
  15   3   2        6.20      -84.07    196.56 o 
  16   3   2     5356.33     5091.06    747.67 o 
  17   3   2     1477.85     1194.05    195.51 o 
  18   3   2     1899.48     2296.63    240.56 o 
  19   3   2       30.62      -12.23    195.61 o 
  20   3   2     2108.35     2061.15    345.36 o 
  21   3   2      675.76      690.72    308.62 o 
 -22   4   2       75.25      105.90    303.11 o 
 -21   4   2      120.30      452.05    197.75 o 
 -20   4   2      563.96      726.92    190.98 o 
 -19   4   2       22.92      -89.10    164.43 o 
 -18   4   2        4.22      148.42    153.47 o 
 -17   4   2     1047.43     1322.81    405.98 o 
 -16   4   2      877.24      985.12    163.79 o 
 -15   4   2     1601.34     1510.34    166.52 o 
 -14   4   2      321.04      546.08    134.51 o 
 -13   4   2     1069.54      937.58    136.60 o 
 -12   4   2     1027.49     1114.77     91.10 o 
 -11   4   2      272.42      222.69     91.46 o 
 -10   4   2     6333.61     6159.25    149.09 o 
  -9   4   2     2666.30     2813.48    131.25 o 
  -8   4   2    12476.34    11890.65    245.21 o 
  -7   4   2    60877.30    59081.87   1183.23 o 
  -6   4   2     8111.19     7474.82    271.88 o 
  -5   4   2     2706.73     3033.42    152.58 o 
  -4   4   2      302.53      360.23     80.13 o 
  -3   4   2     4304.82     4228.85    271.88 o 
  -2   4   2      382.93      538.72    143.29 o 
  -1   4   2     3002.49     3123.47    159.76 o 
   0   4   2      570.38      537.83     85.73 o 
   1   4   2     2475.57     1900.20    187.38 o 
   2   4   2     1175.99     1179.92    105.66 o 
   3   4   2       27.48       70.99     91.85 o 
   4   4   2     2849.91     2862.35    154.47 o 
   5   4   2       49.59       19.29     45.93 o 
   6   4   2    14392.24    14145.39    281.78 o 
   7   4   2      547.34      433.46     59.90 o 
   8   4   2     3055.48     2853.44    121.59 o 
   9   4   2     5274.51     4938.49    144.58 o 
  10   4   2     1085.56     1382.37    105.00 o 
  11   4   2      645.15      622.38    119.16 o 
  12   4   2       91.41      346.33    111.80 o 
  13   4   2      525.69      564.18    118.29 o 
  14   4   2      446.94      517.43    146.78 o 
  15   4   2      399.57       73.83    143.36 o 
  16   4   2        5.08      200.28    211.26 o 
  17   4   2        1.84      173.01    255.35 o 
  18   4   2        0.50       69.76    177.90 o 
  19   4   2        0.28      209.64    195.03 o 
  20   4   2       22.20       44.48    201.68 o 
  21   4   2       61.55      -57.57    213.49 o 
 -21   5   2       60.19     -160.43    176.26 o 
 -20   5   2      235.34      -46.51    168.27 o 
 -19   5   2      271.88      144.40    160.16 o 
 -18   5   2     2905.88     3216.57    226.44 o 
 -17   5   2      671.67      641.59    148.40 o 
 -16   5   2      820.49      999.22    149.41 o 
 -15   5   2     1057.60     1210.87    185.54 o 
 -14   5   2        8.92      -13.34     86.05 o 
 -13   5   2      108.28      209.42    242.49 o 
 -12   5   2     2576.84     2884.14    341.69 o 
 -11   5   2     7531.38     7682.55    282.73 o 
 -10   5   2     5058.05     5378.63    220.73 o 
  -9   5   2      292.07      326.99     84.50 o 
  -8   5   2     2920.88       69.81     69.81 o 
  -7   5   2    10592.24     9723.54    259.18 o 
  -6   5   2    21013.25    20231.16    582.81 o 
  -5   5   2     1049.60      995.64    110.76 o 
  -4   5   2      139.25      130.21    113.90 o 
  -3   5   2     2074.06     2058.12    146.38 o 
  -2   5   2    10014.33     8759.88    310.25 o 
  -1   5   2     1123.05     1043.24    118.19 o 
   0   5   2    18322.45    19296.85    863.41 o 
   1   5   2      452.42      345.36     96.12 o 
   2   5   2     5736.66     5433.68    284.74 o 
   3   5   2       45.13       64.24     87.30 o 
   4   5   2     1673.72     1382.80    129.64 o 
   5   5   2     5650.86     5875.65    262.70 o 
   7   5   2      437.98       11.02     51.44 o 
   8   5   2      153.04       10.74    141.45 o 
   9   5   2     1439.21     1401.04     75.12 o 
  10   5   2     1939.21     2172.04     94.36 o 
  11   5   2      111.99      179.78     75.24 o 
  12   5   2     2380.26     2278.91    150.17 o 
  13   5   2       29.47      188.08    125.16 o 
  14   5   2      849.16      486.86    140.62 o 
  15   5   2      208.37      -95.49    156.15 o 
  16   5   2     4663.93     4989.23    282.56 o 
  17   5   2       32.47      -63.73    154.07 o 
  18   5   2      836.05      854.44    194.37 o 
  19   5   2       74.36      -71.24    174.73 o 
  20   5   2      869.08      967.71    220.89 o 
 -20   6   2       17.87      172.68    367.41 o 
 -19   6   2       19.80     -139.61    330.67 o 
 -18   6   2      931.74      481.30    315.97 o 
 -17   6   2      228.17      146.96    312.30 o 
 -16   6   2      186.85      404.15    308.62 o 
 -15   6   2       63.80      180.03    268.21 o 
 -14   6   2        1.25      -99.20    242.49 o 
 -13   6   2       60.53       80.83    227.79 o 
 -12   6   2      134.52      314.73     89.39 o 
 -11   6   2     7124.55     6683.12    481.30 o 
 -10   6   2     5307.79     4945.29    433.54 o 
  -9   6   2     2805.87     2340.38    323.32 o 
  -8   6   2     1345.21     1245.51    257.18 o 
  -7   6   2     5459.20     5367.81    396.80 o 
  -6   6   2       29.75       19.56     80.35 o 
  -5   6   2      236.81      232.40     87.71 o 
  -4   6   2      905.90      908.33    108.45 o 
  -3   6   2     1757.63     1311.31    120.29 o 
  -2   6   2       85.50       26.72    119.41 o 
  -1   6   2      746.95      560.51    214.93 o 
   0   6   2        4.88       45.51    107.60 o 
   1   6   2     1610.07     1397.63    183.70 o 
   2   6   2     2470.50     1960.53    166.83 o 
   3   6   2     2876.51     2890.46    195.10 o 
   4   6   2     3876.04     3929.88    186.16 o 
   5   6   2     2091.50     1858.17    196.36 o 
   6   6   2       78.53     -108.75    279.23 o 
   7   6   2     9215.61     8991.97    379.30 o 
   8   6   2      452.40      476.91    164.95 o 
   9   6   2      638.63      825.38    187.00 o 
  10   6   2      597.14      662.96    186.84 o 
  11   6   2     1750.24     1621.65    214.32 o 
  12   6   2      919.23     1245.51    308.62 o 
  13   6   2        6.72      396.80    282.90 o 
  14   6   2       55.98      367.41    301.27 o 
  15   6   2      330.48      396.80    290.25 o 
  16   6   2       82.00        8.82    114.03 o 
  17   6   2        8.99      -78.74    127.94 o 
  18   6   2      207.10      267.95    165.33 o 
 -19   7   2       14.05       55.11    338.01 o 
 -18   7   2      371.25      165.33    363.73 o 
 -17   7   2      104.38      356.38    349.04 o 
 -16   7   2      739.50      951.58    360.06 o 
 -15   7   2      584.67      198.40    315.97 o 
 -14   7   2        6.86     -279.23    279.23 o 
 -13   7   2       20.80      -25.72    253.51 o 
 -12   7   2      144.54      620.92    282.90 o 
 -11   7   2      102.08     -220.44    220.44 o 
 -10   7   2     2080.75     1954.60    323.32 o 
  -9   7   2      163.28       88.18    220.44 o 
  -8   7   2      247.94       51.44    209.42 o 
  -7   7   2     2089.53     2270.57    319.64 o 
  -6   7   2     3629.05     3167.04    356.38 o 
  -5   7   2      127.07      266.10    136.79 o 
  -4   7   2       50.12       25.78    102.17 o 
  -3   7   2      447.29      500.79    113.35 o 
  -2   7   2     8593.31     8470.11    279.09 o 
  -1   7   2      965.43      769.53    129.42 o 
   0   7   2     3428.03     3909.49    197.88 o 
   1   7   2       25.74     -105.25    105.25 o 
   2   7   2      176.99      232.19    114.78 o 
   3   7   2      228.84      331.35    119.83 o 
   4   7   2     3753.87     4865.78    376.59 o 
   5   7   2      378.18      514.37    158.48 o 
   6   7   2     2253.86     2042.52    215.58 o 
   7   7   2     3123.81     2927.78    253.21 o 
   8   7   2        8.61      264.53    174.06 o 
   9   7   2      411.53      529.37    190.83 o 
  10   7   2     1259.83     1135.29    293.93 o 
  11   7   2      199.21      701.75    282.90 o 
  12   7   2      647.74      481.30    286.58 o 
  13   7   2       25.38     -169.01    264.53 o 
  14   7   2      518.86      246.16    323.32 o 
  15   7   2        4.87       25.72    297.60 o 
  16   7   2      994.59     1407.17    411.50 o 
  17   7   2       28.72       88.18    330.67 o 
 -16   8   2      620.43      635.61    345.36 o 
 -15   8   2      276.96       95.53    297.60 o 
 -14   8   2        3.73       40.41    315.97 o 
 -13   8   2       81.90      242.49    282.90 o 
 -12   8   2      119.34      374.75    304.95 o 
 -11   8   2        6.88     -224.12    268.21 o 
 -10   8   2        6.21      198.40    271.88 o 
  -9   8   2     1579.65     1436.56    319.64 o 
  -8   8   2      179.50      205.75    260.86 o 
  -7   8   2     1128.41      867.08    268.21 o 
  -6   8   2       18.63       66.13    220.44 o 
  -5   8   2       26.34     -165.33    220.44 o 
  -4   8   2      190.08      503.56    244.33 o 
  -3   8   2      697.71      756.91    170.93 o 
  -2   8   2     1228.92     1335.17    185.09 o 
  -1   8   2      247.94      186.23    255.35 o 
   0   8   2      359.47      561.61    164.95 o 
   1   8   2      204.06      159.70    125.97 o 
   2   8   2     1169.53     1348.59    218.18 o 
   3   8   2     1168.64     1158.04    197.39 o 
   4   8   2     1391.47     1311.95    209.03 o 
   5   8   2      903.24      369.86    180.54 o 
   6   8   2      138.28      326.99    242.49 o 
   7   8   2      615.32      819.32    282.90 o 
   8   8   2      969.87      558.46    271.88 o 
   9   8   2      129.62      525.39    297.60 o 
  10   8   2      411.91      672.35    290.25 o 
  11   8   2       38.41       40.41    286.58 o 
  12   8   2      799.54      867.08    341.69 o 
  13   8   2      264.33       25.72    282.90 o 
  14   8   2       18.26      -51.44    330.67 o 
  15   8   2       42.28      470.28    378.43 o 
 -14   9   2      582.10      -84.50    304.95 o 
 -13   9   2       78.92       58.79    304.95 o 
 -12   9   2       35.22      169.01    319.64 o 
 -11   9   2        7.63      367.41    286.58 o 
 -10   9   2      118.58      282.90    293.93 o 
  -9   9   2      190.01      135.94    297.60 o 
  -8   9   2        8.06       51.44    257.18 o 
  -7   9   2      202.19       95.53    257.18 o 
  -6   9   2      173.34      235.14    253.51 o 
  -5   9   2       83.79     -242.49    242.49 o 
  -4   9   2      531.61      573.15    282.90 o 
  -3   9   2      477.11      587.85    275.55 o 
  -2   9   2     1503.60     1117.25    207.79 o 
  -1   9   2      411.35      405.98    176.66 o 
   0   9   2     2254.25     3430.83    665.01 o 
   1   9   2        4.94      -14.07    168.63 o 
   2   9   2       96.70        7.35    242.49 o 
   3   9   2      942.71     1069.15    301.27 o 
   4   9   2      192.84      187.38    260.86 o 
   5   9   2       66.75      143.29    275.55 o 
   6   9   2     1287.11     1348.38    315.97 o 
   7   9   2      424.62      503.35    304.95 o 
   8   9   2       62.05      411.50    304.95 o 
   9   9   2       82.77      216.77    297.60 o 
  10   9   2      211.28      378.43    304.95 o 
  11   9   2       86.52       29.39    315.97 o 
  12   9   2        6.27      224.12    308.62 o 
 -10  10   2       74.31      -25.72    293.93 o 
  -9  10   2      273.26      249.84    334.34 o 
  -8  10   2       21.63      -22.04    308.62 o 
  -7  10   2       92.96       29.39    297.60 o 
  -6  10   2       24.75      235.14    312.30 o 
  -5  10   2        2.52       58.79    264.53 o 
  -4  10   2      139.78      -62.46    286.58 o 
  -3  10   2        1.51      -80.83    293.93 o 
  -2  10   2      208.42      -36.74    279.23 o 
  -1  10   2       22.18      -64.74    191.78 o 
   0  10   2       38.14     -216.77    264.53 o 
   1  10   2      145.28      253.51    286.58 o 
   2  10   2      155.99      260.86    293.93 o 
   3  10   2        0.94       66.13    282.90 o 
   4  10   2      588.30      507.02    293.93 o 
   5  10   2       29.86      330.67    301.27 o 
   6  10   2      193.08     -235.14    293.93 o 
   7  10   2       54.85       -3.67    286.58 o 
   8  10   2      247.82      268.21    338.01 o 
 -24   1   3       33.65      -57.32    462.93 o 
 -23   1   3      394.05      207.68    214.23 o 
 -22   1   3     3688.12     4351.92    393.12 o 
 -21   1   3      148.36      257.90    199.23 o 
 -20   1   3     6535.35     5940.44    336.43 o 
 -19   1   3      399.46      626.16    274.02 o 
 -18   1   3     1458.22     1547.85    155.16 o 
 -17   1   3     2628.28     2696.09    141.24 o 
 -16   1   3    13554.43    13742.01    299.12 o 
 -15   1   3     3868.02     4257.63    157.56 o 
 -14   1   3     8604.18     8277.37    183.46 o 
 -13   1   3      220.66      176.51     60.85 o 
 -12   1   3    24723.83    26043.41    408.06 o 
 -11   1   3    33364.95    32470.34    491.27 o 
 -10   1   3    21995.98    20877.11    359.02 o 
  -9   1   3     9326.52    10040.19    214.31 o 
  -8   1   3    29708.75    29772.73    476.37 o 
  -7   1   3    33497.32    33174.94    482.02 o 
  -6   1   3   124585.79   123774.55   1722.75 o 
  -5   1   3     7643.11     7976.69    144.51 o 
  -4   1   3    25184.18    26746.10    353.43 o 
  -3   1   3    10633.71    10578.03    170.46 o 
  -2   1   3      636.50      731.10     37.11 o 
  -1   1   3     9896.53     9628.10    177.73 o 
   0   1   3    14980.47    14895.21    232.95 o 
   1   1   3     3254.33     3560.56     75.23 o 
   2   1   3    10238.46    10084.50    133.47 o 
   3   1   3     7153.98     7009.15    109.25 o 
   4   1   3    14073.81    14437.72    203.96 o 
   5   1   3    41162.97    42265.95    607.03 o 
   6   1   3    16484.40    17608.17    272.54 o 
   7   1   3      266.42      324.65     41.41 o 
   8   1   3    21368.43    22095.50    343.32 o 
   9   1   3     3110.35     3301.69     86.85 o 
  10   1   3    13860.24    13976.33    243.15 o 
  11   1   3     1798.71     2060.70     89.11 o 
  12   1   3     8459.91     8685.65    174.03 o 
  13   1   3       12.02       58.34     73.16 o 
  14   1   3     2005.86     1982.58    122.40 o 
  15   1   3      553.83      657.64    104.02 o 
  16   1   3     3744.46     3854.45    185.58 o 
  17   1   3      608.04      601.37    135.22 o 
  18   1   3     4555.57     4484.04    259.77 o 
  19   1   3     1026.30     1251.20    195.64 o 
  20   1   3      101.10      213.18    223.24 o 
  21   1   3      591.92      403.32    242.07 o 
  22   1   3     1120.16     1368.84    338.01 o 
 -24   2   3      725.13      422.52    319.64 o 
 -23   2   3      887.27     1017.72    323.32 o 
 -22   2   3     1618.15     1311.64    315.97 o 
 -21   2   3     2659.77     2718.81    360.06 o 
 -20   2   3     2490.71     2698.78    250.56 o 
 -19   2   3      960.08      948.17    158.12 o 
 -18   2   3     5106.11     4431.16    246.86 o 
 -17   2   3       61.25      164.70    129.52 o 
 -16   2   3     1427.78     1524.84    160.23 o 
 -15   2   3       81.52     -113.05    113.05 o 
 -14   2   3      688.55      732.05    158.03 o 
 -13   2   3     6546.79     6630.57    242.97 o 
 -12   2   3      639.19      618.57     54.60 o 
 -11   2   3     2985.67     2878.95     86.17 o 
 -10   2   3       14.53       17.03     35.47 o 
  -9   2   3     3656.22     3954.26    156.92 o 
  -8   2   3     1803.05     1795.80     62.04 o 
  -7   2   3     1829.66     1783.89     61.81 o 
  -6   2   3       85.92       83.16     34.43 o 
  -5   2   3    38073.89    41337.02    631.93 o 
  -4   2   3       24.37       -7.13     29.34 o 
  -3   2   3     7171.98     7237.69    148.85 o 
  -2   2   3      732.74      741.51     45.13 o 
  -1   2   3     2097.28     2346.69     65.28 o 
   0   2   3     2735.90     2454.01     60.26 o 
   1   2   3    13401.14    13537.24    244.26 o 
   2   2   3      753.98      690.14     45.56 o 
   3   2   3     6776.29     7782.86    127.35 o 
   4   2   3     5511.14     5101.65    101.02 o 
   5   2   3     3244.71     3614.92     78.91 o 
   6   2   3        7.93        2.01     31.71 o 
   7   2   3     5598.27     5861.25    115.86 o 
   8   2   3     9777.40     9947.82    183.54 o 
   9   2   3      501.98      677.22     67.47 o 
  10   2   3      434.52      464.71     71.95 o 
  11   2   3      985.23     1183.92     91.21 o 
  12   2   3      877.13      967.74     85.78 o 
  13   2   3       20.71      -49.48     76.73 o 
  14   2   3     2780.09     2666.88    232.80 o 
  15   2   3     1184.06     1253.74    152.26 o 
  16   2   3      786.17      552.49    148.21 o 
  17   2   3       40.77      -26.08    139.90 o 
  18   2   3       96.83      128.57    180.54 o 
  19   2   3      124.88      -40.41    264.53 o 
  20   2   3      641.74      973.63    319.64 o 
  21   2   3      146.24      407.82    312.30 o 
  22   2   3        2.42       69.81    341.69 o 
 -24   3   3       76.97       33.07    293.93 o 
 -23   3   3      110.30     -102.87    275.55 o 
 -22   3   3     2489.87     2804.95    315.97 o 
 -21   3   3      306.07      208.64    191.53 o 
 -20   3   3     1282.65     1130.36    209.06 o 
 -19   3   3     1669.88     1940.34    464.77 o 
 -18   3   3       49.38       82.16    156.04 o 
 -17   3   3     3047.86     2608.27    216.95 o 
 -16   3   3     3008.99     2377.92    201.85 o 
 -15   3   3      190.19      167.41    214.93 o 
 -14   3   3    16778.83    15695.63    566.36 o 
 -13   3   3      118.26      139.33     57.95 o 
 -12   3   3     3814.28     3832.02    179.27 o 
 -11   3   3     8285.73    10438.11    192.19 o 
 -10   3   3    14376.55    14439.03    237.95 o 
  -9   3   3     3928.41     4557.46    104.14 o 
  -8   3   3    14420.33    15513.83    239.73 o 
  -7   3   3     5611.82     6833.10    157.25 o 
  -6   3   3    67960.80    69387.62   1379.73 o 
  -5   3   3     7160.02     8387.54    253.49 o 
  -4   3   3    30151.68    32006.07    665.50 o 
  -3   3   3     5032.39     4217.61    117.62 o 
  -2   3   3      203.62      100.16     58.24 o 
  -1   3   3     6100.71     6242.27    304.95 o 
   1   3   3      924.79      982.45     83.13 o 
   2   3   3    11516.36    11751.96    224.16 o 
   3   3   3    11599.66    10455.63    326.30 o 
   4   3   3     6734.58     6070.33    108.32 o 
   5   3   3     3803.50     3673.05     85.68 o 
   6   3   3       10.93       25.78     34.04 o 
   7   3   3       90.29       71.03     26.47 o 
   8   3   3     6273.78     6981.75    143.23 o 
   9   3   3     1590.84     2112.57     81.92 o 
  10   3   3    13701.78    15297.25    329.75 o 
  11   3   3     2144.48     2346.99    162.98 o 
  12   3   3     5233.89     5389.69    432.95 o 
  13   3   3     5516.80     5127.10    226.59 o 
  14   3   3      369.66      312.88    124.56 o 
  15   3   3      794.80      609.20    198.40 o 
  16   3   3     4037.29     3852.52    404.15 o 
  17   3   3      219.80      288.26    181.80 o 
  18   3   3     1049.15      829.20    208.16 o 
  19   3   3      557.46      616.42    236.98 o 
  20   3   3      447.64      514.37    301.27 o 
  21   3   3      334.47      216.77    304.95 o 
 -23   4   3      104.08      265.25    213.36 o 
 -22   4   3      970.62      991.14    262.70 o 
 -21   4   3     2303.79     2137.28    905.66 o 
 -20   4   3     1911.99     1882.57    233.30 o 
 -19   4   3        0.59      -47.24    330.67 o 
 -18   4   3      689.53      502.70    168.55 o 
 -17   4   3     1087.23      905.40    165.70 o 
 -16   4   3     1935.65     1657.50    246.16 o 
 -15   4   3       51.50       16.97    152.47 o 
 -14   4   3      951.93      940.73    150.64 o 
 -13   4   3     1472.62     1195.59    101.95 o 
 -12   4   3     1399.74     1269.77     91.64 o 
 -11   4   3     3498.33     3046.74    104.97 o 
 -10   4   3        6.84      -58.52     66.72 o 
  -9   4   3     2621.27     2933.61    103.29 o 
  -8   4   3     1617.83     1689.13     82.55 o 
  -7   4   3       86.61       19.19     44.79 o 
  -6   4   3     9717.42     9427.30    228.06 o 
  -5   4   3     7032.51     6606.42    236.94 o 
  -4   4   3       68.09      -25.27     57.19 o 
  -3   4   3     2120.38     2303.64    205.75 o 
  -2   4   3     4710.11     4625.91    195.51 o 
  -1   4   3     1298.95     1097.61    167.17 o 
   0   4   3    16463.45    15777.23    461.09 o 
   1   4   3     6313.08     6215.98    234.85 o 
   2   4   3     4088.45     3746.12    177.85 o 
   3   4   3     2346.25     2352.42    138.49 o 
   4   4   3    25268.21    24722.59    679.71 o 
   5   4   3     1170.44     1223.08    284.13 o 
   6   4   3     2319.93     2418.63     76.89 o 
   7   4   3     5858.92     5650.19    173.54 o 
   8   4   3     5806.09     5815.64    153.04 o 
   9   4   3        5.09       34.67     59.16 o 
  10   4   3     4478.16     4280.40    529.07 o 
  11   4   3      762.36      792.68    124.30 o 
  12   4   3     1822.31     1680.78    258.47 o 
  13   4   3     2481.06     2368.04    167.04 o 
  14   4   3     1906.52     2203.67    170.21 o 
  15   4   3     1251.93     1022.88    180.03 o 
  16   4   3      386.33      387.07    273.72 o 
  17   4   3       26.40      -29.34    165.15 o 
  18   4   3      918.57     1045.61    216.21 o 
  19   4   3        7.47     -187.04    187.04 o 
  20   4   3     1276.80     1294.09    273.72 o 
 -22   5   3      306.79      310.29    191.40 o 
 -21   5   3       24.72     -105.46    244.33 o 
 -20   5   3     1164.37     1004.53    188.10 o 
 -19   5   3      495.20      332.12    155.97 o 
 -18   5   3      110.06       84.94    142.05 o 
 -17   5   3        3.18       10.38    129.67 o 
 -16   5   3      307.84      249.57    222.28 o 
 -15   5   3      153.48      295.65    100.84 o 
 -14   5   3      605.70      382.10    238.81 o 
 -13   5   3      180.41      367.41    227.79 o 
 -12   5   3     1483.48     1208.77    275.55 o 
 -11   5   3      550.57      224.25    236.98 o 
 -10   5   3     1129.46      791.15    545.60 o 
  -8   5   3     1248.53     1340.14    189.21 o 
  -7   5   3     8062.66     7006.44    422.52 o 
  -6   5   3      843.36      598.31     89.32 o 
  -5   5   3      181.32      -63.28    185.54 o 
  -4   5   3     6774.73     5976.95    238.54 o 
  -3   5   3     4758.83     4218.43    205.06 o 
  -2   5   3     3603.21     3848.33    192.04 o 
  -1   5   3     1229.33     1138.18    123.38 o 
   0   5   3     2432.65     2194.24    153.28 o 
   1   5   3     1258.03     1550.14    185.54 o 
   2   5   3     2113.39     1767.13    142.25 o 
   3   5   3      586.72      445.47    105.00 o 
   4   5   3     3398.32     3423.60    341.69 o 
   5   5   3     1719.97     1785.60    172.68 o 
   6   5   3       59.24      -11.02     51.44 o 
   7   5   3      389.59      -11.02     62.46 o 
   8   5   3     4313.41     3725.25    167.99 o 
   9   5   3      408.66      541.30    159.62 o 
  10   5   3     4123.78     4158.90    123.83 o 
  11   5   3      143.86      250.19    163.75 o 
  12   5   3      732.31      711.45    124.40 o 
  13   5   3     2326.32     2556.13    173.50 o 
  14   5   3      204.10      270.50    147.96 o 
  15   5   3     1001.67     1240.40    203.91 o 
  16   5   3       19.70       53.58    383.94 o 
  17   5   3      182.78     -106.07    161.71 o 
  18   5   3      440.36      424.54    188.59 o 
  19   5   3     1143.67     1008.04    218.82 o 
 -21   6   3      321.81      -58.79    371.08 o 
 -20   6   3      949.91     1105.89    404.15 o 
 -19   6   3      133.96      690.72    338.01 o 
 -18   6   3       22.90      -51.44    315.97 o 
 -17   6   3      485.82      389.45    315.97 o 
 -16   6   3       72.18      106.55    275.55 o 
 -15   6   3        0.33      238.81    260.86 o 
 -14   6   3      426.91      554.78    271.88 o 
 -13   6   3     1033.76      914.84    297.60 o 
 -12   6   3     1742.11     1462.80    117.32 o 
 -11   6   3     2130.25     2138.31    323.32 o 
 -10   6   3     3271.65     2843.73    345.36 o 
  -9   6   3     1309.53      830.34    253.51 o 
  -8   6   3      489.06      448.24    209.42 o 
  -7   6   3      748.17      744.29     98.04 o 
  -6   6   3      720.97      829.72    136.97 o 
  -5   6   3      382.37      154.06    111.92 o 
  -4   6   3      438.57      438.31    124.38 o 
  -3   6   3       27.15     -141.64    180.03 o 
  -2   6   3       12.77      -22.44    108.28 o 
  -1   6   3      151.40      125.54    114.22 o 
   0   6   3     1504.93     1236.25    146.63 o 
   1   6   3      782.18      935.90    140.00 o 
   2   6   3     8585.66     8445.75    597.04 o 
   3   6   3      359.88      741.46    163.50 o 
   4   6   3     7698.36     6979.22    450.07 o 
   5   6   3      244.25     -113.90    172.68 o 
   6   6   3       93.74      319.64    216.77 o 
   7   6   3      141.02     -142.60    142.60 o 
   8   6   3     1303.83     1227.95    203.91 o 
   9   6   3      391.22      401.55    176.60 o 
  10   6   3     2264.30     1891.91    219.24 o 
  11   6   3      894.56      840.92    193.43 o 
  12   6   3        9.63      139.72    189.17 o 
  13   6   3      528.54      304.95    293.93 o 
  14   6   3      217.27       22.55    262.70 o 
  15   6   3      490.44      245.21    125.51 o 
  16   6   3      796.53      607.59    144.59 o 
  17   6   3      104.22      178.58    149.03 o 
  18   6   3      222.92      141.71    162.19 o 
 -19   7   3       17.37      121.24    341.69 o 
 -18   7   3      248.66     -315.97    326.99 o 
 -17   7   3       10.01      154.31    338.01 o 
 -16   7   3       74.65      308.62    326.99 o 
 -15   7   3      588.38      492.32    304.95 o 
 -14   7   3      349.93      845.03    319.64 o 
 -13   7   3      106.12     -194.73    238.81 o 
 -12   7   3     2362.36     2494.69    374.75 o 
 -11   7   3      386.55      209.42    257.18 o 
 -10   7   3     2212.40     2479.99    360.06 o 
  -9   7   3        6.40      165.33    224.12 o 
  -8   7   3     2999.31     2902.51    352.71 o 
  -7   7   3     4880.45     4618.30    407.82 o 
  -6   7   3      541.41      810.21    119.92 o 
  -5   7   3     1558.00     1511.40    136.87 o 
  -4   7   3     1445.49     1660.25    161.17 o 
  -3   7   3        1.54      -79.06    102.86 o 
  -2   7   3     2541.10     2754.59    170.87 o 
  -1   7   3      618.29      510.36    118.28 o 
   0   7   3       28.33      -40.91    105.25 o 
   1   7   3       68.47       67.73    156.25 o 
   2   7   3        1.06       20.08    122.51 o 
   3   7   3        5.98      -84.97    111.38 o 
   4   7   3      237.98      371.50    159.76 o 
   5   7   3      102.63       52.08    148.96 o 
   6   7   3      534.03      438.46    179.87 o 
   7   7   3     1207.94     1102.75    193.22 o 
   8   7   3      169.30      184.34    238.81 o 
   9   7   3       25.59      145.41    240.65 o 
  10   7   3       89.24      160.78    194.38 o 
  11   7   3      967.80     1120.59    323.32 o 
  12   7   3        1.25       40.41    290.25 o 
  13   7   3     2123.83     2355.08    396.80 o 
  14   7   3       69.01      341.69    330.67 o 
  15   7   3      101.71      514.37    330.67 o 
  16   7   3      191.48      455.58    378.43 o 
 -17   8   3       29.36     -319.64    319.64 o 
 -16   8   3        9.95      202.07    341.69 o 
 -15   8   3      118.41      -18.37    319.64 o 
 -14   8   3     3931.11     3725.50    455.58 o 
 -13   8   3        3.95       91.85    275.55 o 
 -12   8   3     2022.84     2344.05    396.80 o 
 -11   8   3      939.34     1238.16    308.62 o 
 -10   8   3      241.87      308.62    268.21 o 
  -9   8   3       17.17     -249.84    249.84 o 
  -8   8   3       42.95      -55.11    227.79 o 
  -7   8   3      713.46      672.35    260.86 o 
  -6   8   3      102.82      183.70    242.49 o 
  -5   8   3      265.27       29.39    238.81 o 
  -4   8   3        4.20      -80.80    145.39 o 
  -3   8   3        7.57      183.36    118.68 o 
  -2   8   3       56.99        7.24    115.24 o 
  -1   8   3      492.82      285.87    124.83 o 
   0   8   3      236.78      432.26    130.80 o 
   1   8   3      403.58      335.21    131.48 o 
   2   8   3      196.98      273.66    128.25 o 
   3   8   3     1335.07     1558.38    214.32 o 
   4   8   3      212.19      329.00    171.23 o 
   5   8   3      997.91      909.25    199.23 o 
   6   8   3     1316.81     1634.41    234.59 o 
   7   8   3      138.05      -12.09    173.83 o 
   8   8   3      438.00      353.43    185.74 o 
   9   8   3     1096.04      620.92    308.62 o 
  10   8   3      918.24     1039.76    338.01 o 
  11   8   3      132.48      165.33    279.23 o 
  12   8   3       47.86       18.37    286.58 o 
  13   8   3        1.47      231.47    308.62 o 
  14   8   3      307.15      624.59    371.08 o 
 -14   9   3       64.66     -180.03    334.34 o 
 -13   9   3        4.79     -139.61    319.64 o 
 -12   9   3      700.68      782.58    345.36 o 
 -11   9   3      295.49      404.15    319.64 o 
 -10   9   3      275.19      371.08    290.25 o 
  -9   9   3       67.16       44.09    279.23 o 
  -8   9   3       10.56      -25.72    271.88 o 
  -7   9   3     1075.99      734.81    308.62 o 
  -6   9   3      238.76      753.18    275.55 o 
  -5   9   3      868.17     1190.40    308.62 o 
  -4   9   3      157.48      139.61    257.18 o 
  -3   9   3      150.27      264.53    301.27 o 
  -2   9   3      543.89      934.31    277.39 o 
  -1   9   3      526.20      829.89    209.42 o 
   0   9   3      205.97      430.26    248.00 o 
   1   9   3       23.69      297.60    249.84 o 
   2   9   3      205.93      124.92    253.51 o 
   3   9   3      247.38      723.79    290.25 o 
   4   9   3      710.28      749.51    282.90 o 
   5   9   3       48.37      161.66    271.88 o 
   6   9   3      430.12      415.17    279.23 o 
   7   9   3        3.46      224.12    279.23 o 
   8   9   3      390.83      194.73    282.90 o 
   9   9   3       47.44     -161.66    293.93 o 
  10   9   3       16.75     -157.98    304.95 o 
  11   9   3      247.82      257.18    312.30 o 
 -10  10   3        5.61      -36.74    323.32 o 
  -9  10   3        4.81      315.97    334.34 o 
  -8  10   3      118.32      172.68    315.97 o 
  -7  10   3      207.99      562.13    319.64 o 
  -6  10   3      102.20      231.47    308.62 o 
  -5  10   3      444.83      301.27    297.60 o 
  -4  10   3      204.21      400.47    304.95 o 
  -3  10   3      118.39      165.33    293.93 o 
  -2  10   3       62.42     -257.18    257.18 o 
  -1  10   3      204.27      437.21    286.58 o 
   0  10   3      664.92      297.60    279.23 o 
   1  10   3      165.60       91.85    271.88 o 
   2  10   3        5.60      139.61    279.23 o 
   3  10   3      578.47      565.81    312.30 o 
   4  10   3       90.25      407.82    304.95 o 
   5  10   3      566.49      631.94    308.62 o 
   6  10   3      459.87      382.10    334.34 o 
   7  10   3       64.87      268.21    319.64 o 
 -25   0   4      370.26      822.99    374.75 o 
 -24   0   4       28.96      -66.13    312.30 o 
 -23   0   4      126.81     -165.33    297.60 o 
 -22   0   4     2317.24     2189.74    378.43 o 
 -21   0   4     8957.43     8715.78    437.58 o 
 -20   0   4      253.58       45.16    186.57 o 
 -19   0   4      510.96      337.73    182.48 o 
 -18   0   4      318.88      330.25    170.93 o 
 -17   0   4     6240.69     6992.99    265.14 o 
 -16   0   4      568.43      359.33    117.42 o 
 -15   0   4      389.85      562.65    108.49 o 
 -14   0   4      512.54      698.65    108.11 o 
 -13   0   4      859.10      961.27    101.64 o 
 -12   0   4    13375.67    13533.22    418.05 o 
 -11   0   4        5.36       69.46     45.46 o 
 -10   0   4       21.05      -10.71     59.09 o 
  -9   0   4     5862.99     5197.47    162.28 o 
  -8   0   4     5861.65     5696.07    165.21 o 
  -7   0   4     1453.14     1258.07     75.58 o 
  -6   0   4       74.49      134.80     51.50 o 
  -5   0   4    43471.55    44386.47   1102.58 o 
  -4   0   4    31289.68    33591.41    840.54 o 
  -3   0   4    54913.93    57089.05   1393.01 o 
  -2   0   4    48789.18    48332.32   1620.26 o 
  -1   0   4    21905.30    22807.00    565.48 o 
   0   0   4     1294.92     1426.56     50.17 o 
   1   0   4      364.27      413.23     34.60 o 
   2   0   4      106.25      212.78     37.18 o 
   3   0   4    49004.34    49993.96   1001.01 o 
   4   0   4   151497.94   160824.78   3910.56 o 
   5   0   4       40.81       -7.40     44.80 o 
   6   0   4    52334.24    53842.02   1251.89 o 
   7   0   4     1627.89     1547.01     89.88 o 
   8   0   4      170.02      201.83     71.07 o 
   9   0   4    14946.08    15038.99    359.80 o 
  10   0   4    12828.91    12567.58    319.47 o 
  11   0   4    15203.04    15731.50    389.41 o 
  12   0   4      243.11      194.83     81.98 o 
  13   0   4      515.30      511.35    110.41 o 
  14   0   4    31449.24    33031.02    750.15 o 
  15   0   4      950.74     1119.91    189.44 o 
  16   0   4    11215.52    11681.75    464.49 o 
  17   0   4      977.48     1196.15    350.87 o 
  18   0   4       17.07       43.02    201.03 o 
  19   0   4     1139.41     1214.00    241.15 o 
  20   0   4     1002.53      805.07    251.00 o 
  21   0   4       86.19      313.38    227.91 o 
 -25   1   4       52.38     -236.98    236.98 o 
 -24   1   4       16.41      -22.04    268.21 o 
 -23   1   4       24.03      411.73    223.81 o 
 -22   1   4      165.11      188.26    205.04 o 
 -21   1   4      673.58      607.81    202.94 o 
 -20   1   4       60.11      259.02    233.30 o 
 -19   1   4      679.79      950.16    151.75 o 
 -18   1   4       78.16       16.68    106.61 o 
 -17   1   4     1840.87     2135.09    162.27 o 
 -16   1   4     2310.47     2363.68    120.87 o 
 -15   1   4      979.63      874.68    105.19 o 
 -14   1   4      124.65      -20.44     60.60 o 
 -13   1   4      241.69      224.93     82.95 o 
 -12   1   4     4373.47     4534.78    134.74 o 
 -11   1   4     3222.45     2991.79    103.37 o 
 -10   1   4    11663.44    12398.09    233.53 o 
  -9   1   4     1821.05     2086.83     75.44 o 
  -8   1   4      797.62      749.29     43.94 o 
  -7   1   4    11609.79    11292.25    183.46 o 
  -6   1   4      891.85     1084.60     43.03 o 
  -5   1   4     8134.54     8435.27    151.48 o 
  -4   1   4     2165.55     2218.08     51.23 o 
  -3   1   4     2723.76     2657.13     54.27 o 
  -2   1   4    11390.64    12398.67    229.94 o 
  -1   1   4    12333.68    12806.52    188.10 o 
   0   1   4      428.02      417.81     24.98 o 
   1   1   4     7100.81     8051.11    127.46 o 
   2   1   4     8630.92     9925.03    143.06 o 
   3   1   4     1953.89     1691.98     45.35 o 
   4   1   4     3435.61     3513.35    102.15 o 
   5   1   4      233.65      209.16     32.97 o 
   6   1   4     2056.94     2157.17     67.47 o 
   7   1   4     2704.26     2639.43     79.63 o 
   8   1   4     1898.92     2262.10     88.83 o 
   9   1   4      276.16      409.49     54.78 o 
  10   1   4     4714.78     4885.26    126.79 o 
  11   1   4     6877.12     6767.30    143.56 o 
  12   1   4      484.67      606.83     77.05 o 
  13   1   4       32.15       65.99     75.97 o 
  14   1   4      996.41     1205.54    112.19 o 
  15   1   4       83.38      217.14     99.45 o 
  16   1   4      155.74       69.95    102.80 o 
  17   1   4        7.35      173.29    132.98 o 
  18   1   4        4.67       16.75    161.45 o 
  19   1   4        1.19       32.39    210.00 o 
  20   1   4      357.57      499.29    237.19 o 
  21   1   4       74.91        4.87    239.46 o 
 -24   2   4       23.11       -7.35    282.90 o 
 -23   2   4      253.52      507.02    290.25 o 
 -22   2   4      252.89      334.34    271.88 o 
 -21   2   4      367.73      578.91    279.23 o 
 -20   2   4        9.28      162.25    143.36 o 
 -19   2   4      175.52      320.50    164.33 o 
 -18   2   4      266.48       58.16    130.97 o 
 -17   2   4     9190.34     9034.02    360.37 o 
 -16   2   4     7572.21     7745.03    275.98 o 
 -15   2   4     4513.47     4377.59    172.06 o 
 -14   2   4     1003.42     1034.35    100.38 o 
 -13   2   4       30.98      100.31     51.87 o 
 -12   2   4     6324.37     5866.95    132.90 o 
 -11   2   4     3574.34     3506.58     97.95 o 
 -10   2   4     3645.41     3205.06     87.34 o 
  -9   2   4     4259.92     4271.53    106.80 o 
  -8   2   4       33.54       10.90     30.22 o 
  -7   2   4      508.99      538.92     31.81 o 
  -6   2   4     3195.14     3085.24     81.60 o 
  -5   2   4    10966.00    12250.45    270.80 o 
  -4   2   4    90892.77   101210.05   1749.49 o 
  -3   2   4   134356.47   141441.88   2431.07 o 
  -2   2   4    77959.32    81810.45   1415.87 o 
  -1   2   4     9883.78    10083.87    196.53 o 
   0   2   4   124688.24   124375.09   2138.66 o 
   1   2   4     1640.84     1933.17     75.34 o 
   2   2   4     3229.69     3065.89    136.50 o 
   3   2   4    37022.44    38628.92    508.00 o 
   4   2   4    30463.06    31750.64    424.04 o 
   5   2   4      514.64      486.50     32.08 o 
   6   2   4     8466.22     7867.71    134.68 o 
   7   2   4     3530.11     3598.33    123.23 o 
   8   2   4     1144.15     1146.93     65.66 o 
   9   2   4     4406.19     4344.94    120.82 o 
  10   2   4    14858.16    15504.84    300.18 o 
  11   2   4     6486.17     7580.58    194.67 o 
  12   2   4     4675.35     4654.38    215.97 o 
  13   2   4       44.77       63.72     80.86 o 
  14   2   4    15257.58    16367.53    477.68 o 
  15   2   4       33.62      141.18    129.76 o 
  16   2   4     5147.94     4891.13    245.94 o 
  17   2   4      872.26     1092.02    170.11 o 
  18   2   4     1051.18     1322.66    308.62 o 
  19   2   4      449.89      183.70    293.93 o 
  20   2   4      751.61      881.78    330.67 o 
  21   2   4        3.27     -297.60    297.60 o 
 -24   3   4       13.06     -139.61    275.55 o 
 -23   3   4      310.90      180.03    275.55 o 
 -22   3   4       65.40       47.91    193.26 o 
 -21   3   4      173.76      172.63    188.02 o 
 -20   3   4      655.84      804.55    190.67 o 
 -19   3   4      226.21      147.81    192.89 o 
 -18   3   4      125.55       68.58    148.27 o 
 -17   3   4      493.95      585.48    152.58 o 
 -16   3   4     5943.75     5634.58    284.15 o 
 -15   3   4     9507.51     9017.58    355.39 o 
 -14   3   4     7911.15     7570.36    331.44 o 
 -13   3   4     6734.62     6661.86    354.87 o 
 -12   3   4     6939.43     7956.29    206.61 o 
 -11   3   4    26208.78    25008.56    402.99 o 
 -10   3   4    33809.77    30841.27    422.99 o 
  -9   3   4      485.67      552.35     39.44 o 
  -8   3   4     6894.21     7996.68    153.51 o 
  -7   3   4    14479.57    12502.45    283.41 o 
  -6   3   4    13415.62    13535.77    347.88 o 
  -5   3   4      751.32      693.48     50.70 o 
  -4   3   4     5551.44     6132.11    171.49 o 
  -3   3   4     5636.49     5206.08    142.84 o 
  -2   3   4     1080.57      962.20     54.74 o 
   0   3   4    18974.46    19886.04    513.10 o 
   1   3   4     7527.00     7987.82    163.68 o 
   2   3   4      991.94     1234.56     49.02 o 
   3   3   4      975.75      811.71     70.46 o 
   4   3   4    13044.67    14550.21    249.84 o 
   5   3   4     3737.33     4405.28     91.89 o 
   6   3   4      100.48      123.47     33.27 o 
   7   3   4    14445.45    14344.63    236.07 o 
   8   3   4     1580.11     1562.86    127.68 o 
   9   3   4        0.07      -17.89     58.03 o 
  10   3   4     4887.55     5369.33    310.46 o 
  11   3   4     2227.03     1924.43    172.61 o 
  12   3   4     3360.12     3240.71    181.42 o 
  13   3   4       43.28      113.90    114.02 o 
  14   3   4     2539.51     2622.56    222.73 o 
  15   3   4      970.90     1289.19    251.67 o 
  16   3   4      139.89      364.90    169.99 o 
  17   3   4      300.13      233.67    349.04 o 
  18   3   4     1824.16     1944.46    246.15 o 
  19   3   4      235.60      182.70    354.55 o 
  20   3   4      141.50      448.24    297.60 o 
  21   3   4        1.44      -73.48    315.97 o 
 -23   4   4        0.20       56.87    199.02 o 
 -22   4   4      514.34      465.75    255.35 o 
 -21   4   4      306.53      319.94    182.14 o 
 -20   4   4       30.90      160.29    216.77 o 
 -19   4   4      784.59     1005.99    187.38 o 
 -18   4   4      132.93      215.83    145.77 o 
 -17   4   4      871.64      856.87    196.56 o 
 -16   4   4     3815.32     4301.56    247.68 o 
 -15   4   4     1097.05     1351.75    288.41 o 
 -14   4   4     1477.18     1701.68    156.22 o 
 -13   4   4       75.71       16.06     73.71 o 
 -12   4   4      493.80      671.47     79.46 o 
 -11   4   4       43.04      -51.53     51.53 o 
 -10   4   4     3275.83     2943.29    135.23 o 
  -9   4   4     3945.27     3683.24    118.30 o 
  -8   4   4     9732.20     9823.30    238.42 o 
  -7   4   4       98.61       87.40     46.10 o 
  -6   4   4        4.70      -12.48     45.01 o 
  -5   4   4     3163.23     2712.89    110.69 o 
  -4   4   4      443.92      738.49    157.98 o 
  -3   4   4     9832.93     9851.71    320.21 o 
  -2   4   4    13039.33    12821.54    392.19 o 
  -1   4   4     1084.19     1089.71    110.22 o 
   0   4   4    20166.64    19802.34    562.13 o 
   1   4   4     2874.80     2915.60    220.44 o 
   2   4   4      575.27      751.01     98.79 o 
   3   4   4     2856.04     2629.68    102.45 o 
   4   4   4     1514.93     1721.92    205.52 o 
   5   4   4      477.00      588.78     48.22 o 
   6   4   4     5325.70     4540.78    133.45 o 
   7   4   4       51.54       59.24     79.02 o 
   8   4   4     1973.39     2078.08     92.34 o 
   9   4   4       16.84       69.10     70.26 o 
  10   4   4      472.08      407.41    120.77 o 
  11   4   4       24.56      -45.24    118.26 o 
  12   4   4     1560.78     1384.76    142.09 o 
  13   4   4      211.51      190.65    127.20 o 
  14   4   4     1712.21     1492.79    159.12 o 
  15   4   4       17.67      165.74    160.66 o 
  16   4   4     2347.64     2170.12    230.40 o 
  17   4   4      124.71      -84.05    198.40 o 
  18   4   4        8.47      222.96    198.40 o 
  19   4   4       57.05      -20.43    200.38 o 
  20   4   4       27.19       55.11    314.13 o 
 -22   5   4      189.15      333.05    181.15 o 
 -21   5   4      208.32      402.71    170.84 o 
 -20   5   4     1057.38      738.64    168.73 o 
 -19   5   4       10.60      -97.89    220.44 o 
 -18   5   4      106.97       55.11    165.33 o 
 -17   5   4     1252.75     1207.89    143.12 o 
 -16   5   4     2662.64     2942.23    200.24 o 
 -15   5   4     2861.77     2781.27    374.75 o 
 -14   5   4     1873.51     1230.81    293.93 o 
 -13   5   4       27.02      128.59    216.77 o 
 -12   5   4     6629.34     6315.72    488.65 o 
  -9   5   4      106.90       44.70     53.55 o 
  -8   5   4        0.80       35.75     49.30 o 
  -7   5   4    14257.54    12826.16    617.24 o 
  -6   5   4     5827.22     5547.49    238.29 o 
  -5   5   4     4690.98     4343.42    207.10 o 
  -4   5   4       81.60      159.80     91.64 o 
  -3   5   4     2838.99     3064.08    177.83 o 
  -2   5   4     3261.41     3407.24    270.04 o 
  -1   5   4    11390.23    11389.60    376.70 o 
   0   5   4     4666.06     4905.55    227.22 o 
   1   5   4     8055.80     8113.16    323.32 o 
   2   5   4      159.89       44.84    123.08 o 
   3   5   4     3913.91     3876.96    242.49 o 
   4   5   4     7526.43     7684.31    290.81 o 
   5   5   4      318.09      378.43    132.27 o 
   6   5   4     4410.06      -29.39     55.11 o 
   7   5   4     2766.43     2716.76    112.76 o 
   8   5   4     1176.26     1013.79     98.66 o 
   9   5   4     1732.48     2122.27    115.83 o 
  10   5   4     1353.88     1307.95    262.70 o 
  11   5   4        5.10       18.39    131.64 o 
  12   5   4     3104.68     2696.09    174.59 o 
  13   5   4      292.16      260.32    120.05 o 
  14   5   4     2660.64     2481.91    184.11 o 
  15   5   4      119.35      203.54    163.54 o 
  16   5   4      257.79      456.31    196.56 o 
  17   5   4      464.33      305.67    180.05 o 
  18   5   4      575.25      171.58    184.04 o 
  19   5   4       79.89      -84.99    314.13 o 
 -21   6   4      573.32      672.35    407.82 o 
 -20   6   4      189.76      286.58    367.41 o 
 -19   6   4      413.07      360.06    349.04 o 
 -18   6   4      111.02      319.64    308.62 o 
 -17   6   4       22.50      396.80    290.25 o 
 -16   6   4     1630.60     1521.06    345.36 o 
 -15   6   4       37.24      374.75    271.88 o 
 -14   6   4      800.50      216.77    275.55 o 
 -13   6   4       84.40      132.27    235.14 o 
 -12   6   4     1266.81     1309.02    181.87 o 
 -11   6   4      335.14      124.92    235.14 o 
 -10   6   4      808.03      220.44    216.77 o 
  -9   6   4     1221.30      804.62    231.47 o 
  -8   6   4      223.58      246.08    115.73 o 
  -7   6   4      699.20      751.81    127.67 o 
  -6   6   4       84.40       42.01    209.42 o 
  -5   6   4       55.62      -59.24    101.50 o 
  -4   6   4     1479.88     1601.50    156.77 o 
  -3   6   4      278.43      129.82    116.13 o 
  -2   6   4      295.47      412.92    120.28 o 
  -1   6   4     5850.18     5853.23    270.04 o 
   0   6   4       99.94      121.88    119.17 o 
   1   6   4     1811.09     1817.22    394.96 o 
   2   6   4     1172.09      867.15    198.40 o 
   3   6   4     3743.91     3997.36    228.06 o 
   4   6   4     2398.02     2358.97    184.42 o 
   5   6   4     2845.49     3034.78    323.32 o 
   6   6   4       22.80        7.35    191.05 o 
   7   6   4        5.32       84.50    198.40 o 
   8   6   4     1712.27     1888.47    297.60 o 
   9   6   4      550.84      506.66    182.81 o 
  10   6   4     3186.94     3387.97    270.15 o 
  11   6   4      367.17      364.67    233.30 o 
  12   6   4       83.12       17.21    101.05 o 
  13   6   4     1048.76      995.69    122.35 o 
  14   6   4       14.41      110.03    125.51 o 
  15   6   4      674.26      802.44    151.93 o 
  16   6   4       94.26      174.90    150.70 o 
  17   6   4       57.27      -91.38    207.58 o 
 -19   7   4      204.50      727.46    378.43 o 
 -18   7   4       35.07      249.84    326.99 o 
 -17   7   4      273.25      257.18    334.34 o 
 -16   7   4     1209.43      282.90    330.67 o 
 -15   7   4       97.63       73.48    275.55 o 
 -14   7   4      121.99      363.73    297.60 o 
 -13   7   4      392.37      271.88    260.86 o 
 -12   7   4      193.68      279.23    246.16 o 
 -11   7   4       93.93       62.46    235.14 o 
 -10   7   4     3442.62     3813.68    415.17 o 
  -9   7   4      547.31      580.50    246.16 o 
  -8   7   4     1918.91     1998.69    319.64 o 
  -7   7   4     4862.48     5213.03    267.21 o 
  -6   7   4     1134.12     1287.35    155.54 o 
  -5   7   4      664.30      902.71    155.37 o 
  -4   7   4     1506.03     1544.88    175.23 o 
  -3   7   4      520.37      494.42    146.99 o 
  -2   7   4      133.79       43.91    133.62 o 
  -1   7   4     1212.34     1713.64    183.14 o 
   0   7   4       70.30      154.65    138.83 o 
   1   7   4     2666.23     2637.26    215.58 o 
   2   7   4     1508.51     1948.46    244.33 o 
   3   7   4      328.59       33.07    209.42 o 
   4   7   4      225.93      308.62    227.79 o 
   5   7   4     1112.64      943.37    185.70 o 
   6   7   4      769.27      815.02    275.55 o 
   7   7   4      134.87       97.66    160.82 o 
   8   7   4     1818.88     1846.17    259.02 o 
   9   7   4      216.01      296.98    185.41 o 
  10   7   4       81.15      -78.99    174.06 o 
  11   7   4       18.69       79.43    205.75 o 
  12   7   4     1104.06     1127.94    352.71 o 
  13   7   4      132.16      -18.37    282.90 o 
  14   7   4      444.23     -183.70    323.32 o 
  15   7   4      660.27     1065.48    360.06 o 
  16   7   4      286.60      183.70    334.34 o 
 -17   8   4      166.06      418.84    374.75 o 
 -16   8   4      293.30      102.87    330.67 o 
 -15   8   4        9.06       58.79    323.32 o 
 -14   8   4      987.49      973.63    330.67 o 
 -13   8   4     1460.32     1862.75    356.38 o 
 -12   8   4       22.73     -121.24    249.84 o 
 -11   8   4        1.57      271.88    264.53 o 
 -10   8   4      115.06       40.41    268.21 o 
  -9   8   4        2.47       66.13    264.53 o 
  -8   8   4      226.60      176.36    242.49 o 
  -7   8   4       19.01      -47.76    242.49 o 
  -6   8   4      262.82      315.97    246.16 o 
  -5   8   4      147.17      194.75    122.26 o 
  -4   8   4     1073.79     1202.03    145.16 o 
  -3   8   4      197.43      246.35    126.34 o 
  -2   8   4      173.32      146.59    124.40 o 
  -1   8   4     3236.72     3673.29    213.42 o 
   0   8   4      123.81      167.55    125.85 o 
   1   8   4      380.58      573.64    137.03 o 
   2   8   4     1394.48     1338.89    202.59 o 
   3   8   4     1012.13     1053.74    196.98 o 
   4   8   4     1386.39     1568.77    227.22 o 
   5   8   4       10.57      522.50    196.13 o 
   6   8   4      334.94      284.92    196.03 o 
   7   8   4        4.78      117.00    183.96 o 
   8   8   4     1312.47     1340.13    242.90 o 
   9   8   4      996.21      691.22    210.39 o 
  10   8   4      619.67      540.09    290.25 o 
  11   8   4        0.68      -11.02    279.23 o 
  12   8   4        5.25      264.53    304.95 o 
  13   8   4       79.46      -80.83    304.95 o 
  14   8   4      751.66      565.81    378.43 o 
 -14   9   4        0.52      -51.44    334.34 o 
 -13   9   4      137.09     -187.38    315.97 o 
 -12   9   4       15.15       40.41    312.30 o 
 -11   9   4      174.79      319.64    290.25 o 
 -10   9   4      466.06      440.89    312.30 o 
  -9   9   4     1379.26     1102.22    334.34 o 
  -8   9   4     1218.96     1623.94    352.71 o 
  -7   9   4      342.18      422.52    293.93 o 
  -6   9   4      117.77      481.30    279.23 o 
  -5   9   4       16.57     -220.44    220.44 o 
  -4   9   4      342.25      433.54    279.23 o 
  -3   9   4       29.53      175.20    173.13 o 
  -2   9   4      582.24      604.86    372.92 o 
  -1   9   4      274.58      170.64    143.74 o 
   0   9   4      117.00      152.20    144.88 o 
   1   9   4      480.33      328.47    205.75 o 
   2   9   4       18.86       53.52    173.54 o 
   3   9   4       47.38      -76.38    205.75 o 
   4   9   4      836.93      328.50    205.04 o 
   5   9   4       73.22      194.73    286.58 o 
   6   9   4      466.24      514.37    304.95 o 
   7   9   4      190.33      106.55    290.25 o 
   8   9   4      201.37      334.34    308.62 o 
   9   9   4      508.54      529.07    312.30 o 
  10   9   4       42.05      198.40    323.32 o 
  11   9   4       88.17      319.64    315.97 o 
 -10  10   4        0.55      293.93    312.30 o 
  -9  10   4       53.82     -249.84    312.30 o 
  -8  10   4       87.40      330.67    301.27 o 
  -7  10   4       37.80      279.23    308.62 o 
  -6  10   4      233.57     -279.23    279.23 o 
  -5  10   4       26.46      -84.50    290.25 o 
  -4  10   4        3.19      183.70    290.25 o 
  -3  10   4      512.86     1131.61    345.36 o 
  -2  10   4        2.79      -42.37    193.55 o 
  -1  10   4      496.75      451.91    290.25 o 
   0  10   4        1.27      165.33    279.23 o 
   1  10   4        8.72      238.81    286.58 o 
   2  10   4       48.77     -187.38    275.55 o 
   3  10   4       16.37      -58.79    286.58 o 
   4  10   4      462.32      720.12    319.64 o 
   5  10   4       16.78      345.36    312.30 o 
   6  10   4        3.66       33.07    308.62 o 
   7  10   4       34.28      165.33    326.99 o 
 -25   1   5        1.69      -41.57    222.02 o 
 -24   1   5      113.92       34.26    219.42 o 
 -23   1   5     2103.42     2604.85    435.38 o 
 -22   1   5        5.54     -191.41    191.41 o 
 -21   1   5     3234.55     3179.93    272.79 o 
 -20   1   5      231.36      315.86    145.23 o 
 -19   1   5      586.75      661.01    144.76 o 
 -18   1   5     1531.30     1618.04    139.95 o 
 -17   1   5      378.16      224.38    102.84 o 
 -16   1   5    17934.35    18402.28    357.18 o 
 -15   1   5      876.81     1040.70    105.87 o 
 -14   1   5    28948.96    29512.20    570.12 o 
 -13   1   5    17462.43    19236.58    348.49 o 
 -12   1   5     4735.14     5033.72    140.40 o 
 -11   1   5    40918.01    40955.69    665.03 o 
 -10   1   5      697.69      740.08     57.16 o 
  -9   1   5     2361.99     2695.12     86.38 o 
  -8   1   5     1652.43     1669.93     63.20 o 
  -7   1   5    12022.29    11611.76    187.93 o 
  -6   1   5     6759.57     7049.93    136.00 o 
  -5   1   5   111726.98   114512.97   1754.03 o 
  -4   1   5     2828.10     2903.69     64.09 o 
  -3   1   5     6034.52     6074.63    109.32 o 
  -2   1   5       75.68       79.35     20.18 o 
  -1   1   5    27702.73    29262.05    506.68 o 
   0   1   5    67213.09    70418.99   1216.70 o 
   1   1   5      618.22      528.28     30.22 o 
   2   1   5      773.78      770.27     38.99 o 
   3   1   5   163840.19   169872.59   2177.75 o 
   4   1   5      376.09      439.04     35.87 o 
   5   1   5     1870.44     1650.25     59.03 o 
   6   1   5    11765.24    11332.75    192.49 o 
   7   1   5    21446.38    22789.89    351.80 o 
   8   1   5      207.74      213.75     48.55 o 
   9   1   5       83.00      121.04     51.63 o 
  10   1   5     7852.75     7585.03    188.15 o 
  11   1   5      983.55     1068.69     90.10 o 
  12   1   5     1384.34     1402.68    104.21 o 
  13   1   5     1744.06     1948.65    107.51 o 
  14   1   5     1130.53     1215.14    101.79 o 
  15   1   5      384.42      366.09    106.78 o 
  16   1   5      656.70      892.98    143.46 o 
  17   1   5      595.85      573.63    147.94 o 
  18   1   5     1093.47      772.55    326.99 o 
  19   1   5      154.04      275.51    225.98 o 
  20   1   5     4085.35     5019.02    367.05 o 
  21   1   5       87.31       36.56    534.58 o 
 -25   2   5     1660.25     1598.22    378.43 o 
 -24   2   5      586.00      624.59    319.64 o 
 -23   2   5        8.33      169.01    275.55 o 
 -22   2   5      141.54      253.51    260.86 o 
 -21   2   5       41.16       53.27    179.26 o 
 -20   2   5       12.03       50.02    142.64 o 
 -19   2   5      606.09      405.18    138.42 o 
 -18   2   5       21.54       71.93    125.81 o 
 -17   2   5     1203.08     1150.45    145.27 o 
 -16   2   5     4522.60     3879.41    194.45 o 
 -15   2   5     1121.05     1224.41    166.52 o 
 -14   2   5      255.07      204.92     65.01 o 
 -13   2   5     3288.76     3114.09    101.90 o 
 -12   2   5      327.93      369.79     51.29 o 
 -11   2   5     1313.47     1349.38     63.00 o 
 -10   2   5     2612.69     2814.84     98.98 o 
  -9   2   5     1163.44     1242.32     62.16 o 
  -8   2   5     4130.09     4044.27     88.94 o 
  -7   2   5     3251.37     3925.00    145.25 o 
  -6   2   5     4874.59     5002.13     94.94 o 
  -5   2   5     2982.19     3220.58    107.21 o 
  -4   2   5    47821.66    47825.11    843.22 o 
  -3   2   5    88939.27    95557.56   1654.01 o 
  -2   2   5     1023.50     1166.96     54.84 o 
  -1   2   5    24296.11    26142.07    470.53 o 
   0   2   5    27176.37    26742.55    547.62 o 
   1   2   5       31.79       66.65     28.24 o 
   2   2   5      238.40      354.29     37.79 o 
   3   2   5     2484.49     2118.16     60.54 o 
   4   2   5     1416.13     1382.97     46.55 o 
   5   2   5     1073.34     1008.40     40.83 o 
   6   2   5    14251.00    14443.72    215.74 o 
   7   2   5      413.97      338.79     40.51 o 
   8   2   5      289.63      289.76     45.67 o 
   9   2   5    16600.62    16838.34    315.30 o 
  10   2   5    24305.08    24661.83    436.18 o 
  11   2   5     2128.10     2035.83    112.27 o 
  12   2   5      358.17      381.10    103.51 o 
  13   2   5     1320.09     1393.79    141.11 o 
  14   2   5     5303.95     5416.28    210.07 o 
  15   2   5      474.61      290.41    118.87 o 
  16   2   5     1874.24     1858.16    185.01 o 
  17   2   5      300.47      150.64    154.32 o 
  18   2   5       28.75      218.14    201.84 o 
  19   2   5        3.60     -202.07    264.53 o 
  20   2   5        0.96      360.06    323.32 o 
  21   2   5        4.75      433.54    334.34 o 
 -24   3   5      374.10      157.98    286.58 o 
 -23   3   5      976.38     1140.40    328.83 o 
 -22   3   5      275.54      378.43    193.19 o 
 -21   3   5      772.37     1093.81    209.21 o 
 -20   3   5      299.95      206.56    172.14 o 
 -19   3   5        3.28       39.50    150.68 o 
 -18   3   5       19.25     -140.28    140.28 o 
 -17   3   5       21.47       -7.41    137.24 o 
 -16   3   5      411.93      531.21    290.25 o 
 -15   3   5       58.96       40.25    104.59 o 
 -14   3   5    12901.44    12779.34    449.80 o 
 -13   3   5     7826.66     8050.67    252.90 o 
 -12   3   5     2266.93     2622.44     82.57 o 
 -11   3   5    15439.93    16624.08    247.81 o 
 -10   3   5       95.09       65.65     37.31 o 
  -9   3   5      195.37      263.57     31.80 o 
  -8   3   5      543.31      731.24     58.30 o 
  -7   3   5    26079.62    26862.18    563.30 o 
  -6   3   5     9593.22    10989.80    227.24 o 
  -5   3   5     1906.87     2887.64    124.62 o 
  -4   3   5       84.31      112.15     39.94 o 
  -3   3   5      984.97      943.28     44.81 o 
  -2   3   5     5553.52     6198.27    341.23 o 
  -1   3   5     3453.51     3266.20    152.21 o 
   0   3   5    24206.16    25026.28    403.16 o 
   1   3   5     1300.34     1236.65     50.65 o 
   2   3   5       21.91        7.42     23.87 o 
   3   3   5    40721.15    43031.70    679.06 o 
   4   3   5     1602.29     1427.26     68.94 o 
   5   3   5     8876.46     9598.82    202.76 o 
   6   3   5     4879.55     4966.44    112.39 o 
   7   3   5      942.01      947.82     60.52 o 
   8   3   5     4373.15     4545.70    121.03 o 
   9   3   5     1207.46     1280.85    112.73 o 
  10   3   5     5811.25     5628.04    270.73 o 
  11   3   5     6232.97     5318.12    264.69 o 
  12   3   5       95.69      -11.29    125.98 o 
  13   3   5      459.55      339.48    129.55 o 
  14   3   5      390.94      357.45    136.92 o 
  15   3   5        8.32       23.50    130.53 o 
  16   3   5      301.46      238.70    238.81 o 
  17   3   5        3.60     -166.66    185.70 o 
  18   3   5       28.66       22.34    191.78 o 
  19   3   5       33.69      341.69    304.95 o 
  20   3   5      927.02      778.90    338.01 o 
 -24   4   5      423.49      492.35    216.81 o 
 -23   4   5       23.92      273.08    268.21 o 
 -22   4   5      205.54       17.14    182.08 o 
 -21   4   5      250.47      389.43    180.68 o 
 -20   4   5      195.94      346.91    251.67 o 
 -19   4   5     1175.13     1138.98    183.42 o 
 -18   4   5      612.38      737.63    164.12 o 
 -17   4   5      814.10     1012.06    160.77 o 
 -16   4   5      821.51      800.20    183.70 o 
 -15   4   5       64.82      221.50    194.73 o 
 -14   4   5      137.50      226.36     82.80 o 
 -13   4   5     3767.13     4357.84    152.87 o 
 -12   4   5      215.57      214.65     52.63 o 
 -11   4   5     2450.97     2284.31    137.35 o 
 -10   4   5      306.21      268.82     66.82 o 
  -9   4   5      442.24      409.62     68.95 o 
  -8   4   5      723.25      849.90     64.33 o 
  -7   4   5    11858.76    13921.18    281.82 o 
  -6   4   5     1024.03     1115.01     73.51 o 
  -5   4   5    12334.97    12842.48    283.39 o 
  -4   4   5    40581.61    39267.43    819.32 o 
  -3   4   5     3142.67     3465.11    224.12 o 
  -2   4   5     3685.09     3854.93    255.35 o 
  -1   4   5    16632.54    15637.92    463.73 o 
   0   4   5    29893.02    30853.59    837.81 o 
   1   4   5        9.81      -19.85     34.04 o 
   2   4   5     1885.62     2235.65    129.92 o 
   3   4   5    13708.58    13959.67    274.75 o 
   4   4   5     4135.93     4332.95    114.54 o 
   5   4   5     6833.07     6410.59    183.27 o 
   6   4   5     8962.01     8525.33    229.49 o 
   7   4   5      706.50     1038.92    181.87 o 
   8   4   5      802.78      625.85     98.59 o 
   9   4   5     2956.21     2424.85    169.83 o 
  10   4   5    17344.90    17241.29    532.52 o 
  11   4   5     2913.89     2811.99    202.81 o 
  12   4   5      622.10      738.94    186.95 o 
  13   4   5     3852.36     3861.54    207.01 o 
  14   4   5     7844.15     8093.94    307.38 o 
  15   4   5     1498.31     1648.65    274.28 o 
  16   4   5     1524.42     1354.61    393.12 o 
  17   4   5      604.21      679.74    286.58 o 
  18   4   5       40.78      -16.55    194.59 o 
  19   4   5      785.24     1173.25    241.88 o 
 -23   5   5      275.05      -31.02    177.47 o 
 -22   5   5       70.88     -109.30    161.80 o 
 -21   5   5       43.46       93.11    153.99 o 
 -20   5   5       74.73      -48.68    176.36 o 
 -19   5   5      255.38      130.20    202.07 o 
 -18   5   5       15.53      124.47    117.57 o 
 -17   5   5        1.63       71.77    105.05 o 
 -16   5   5      282.88      349.04    275.55 o 
 -15   5   5     1126.17     1429.21    297.60 o 
 -14   5   5      273.62       33.07    242.49 o 
 -13   5   5     2017.33     1921.54    297.60 o 
 -12   5   5     1300.04     1146.31    253.51 o 
 -11   5   5      491.94      117.52    257.18 o 
 -10   5   5       14.94      -34.43     34.43 o 
  -9   5   5     1908.46     1460.35    167.17 o 
  -8   5   5      207.39       42.22     45.81 o 
  -7   5   5     1542.54     1491.87     74.11 o 
  -6   5   5     3459.08     2995.83    178.20 o 
  -5   5   5       39.37      137.90     91.64 o 
  -4   5   5     8588.78     8662.61    308.63 o 
  -3   5   5     1114.92     1432.07    154.31 o 
  -2   5   5      604.01      638.65    114.22 o 
  -1   5   5     1468.35     1630.59    163.50 o 
   0   5   5      652.47      389.35    161.66 o 
   1   5   5     9197.76     8523.78    311.72 o 
   2   5   5     2963.07     2866.15    180.47 o 
   3   5   5     2775.58     2785.32    180.07 o 
   6   5   5       73.79       61.22     49.47 o 
   7   5   5       88.08       59.75     91.16 o 
   8   5   5      640.34      721.03    134.01 o 
   9   5   5     1191.22     1218.20    135.72 o 
  10   5   5      132.05       16.78    205.75 o 
  11   5   5      709.32      739.03    124.79 o 
  12   5   5       96.26      122.06    121.20 o 
  13   5   5      421.54      485.99    135.70 o 
  14   5   5     2089.67     2224.12    180.48 o 
  15   5   5      602.52      657.08    435.38 o 
  16   5   5      649.05      770.69    330.67 o 
  17   5   5       24.80     -118.51    207.58 o 
  18   5   5       68.19      222.80    196.43 o 
 -21   6   5      333.03      543.76    382.10 o 
 -20   6   5      246.40      639.29    349.04 o 
 -19   6   5      316.11      -73.48    326.99 o 
 -18   6   5      159.72      106.55    323.32 o 
 -17   6   5      143.09      481.30    319.64 o 
 -16   6   5     1245.58     1524.74    338.01 o 
 -15   6   5      507.51      -47.76    275.55 o 
 -14   6   5      118.36      139.61    242.49 o 
 -13   6   5      811.68      701.75    279.23 o 
 -12   6   5     2668.14     2512.30    149.70 o 
 -11   6   5     4862.57     4548.49    411.50 o 
 -10   6   5       10.32     -191.05    191.05 o 
  -9   6   5       27.93     -183.70    183.70 o 
  -8   6   5      329.29      348.58    118.26 o 
  -7   6   5      652.30      669.94    150.64 o 
  -6   6   5     3035.68     3272.60    203.47 o 
  -5   6   5      508.80      269.48    198.40 o 
  -4   6   5     9549.40     9520.60    356.36 o 
  -3   6   5     3473.47     3233.34    207.40 o 
  -2   6   5     1083.50      951.86    176.36 o 
  -1   6   5    12967.21    12983.65    439.03 o 
   0   6   5    10547.81    10198.65    372.64 o 
   1   6   5     2041.32     1575.30    166.21 o 
   2   6   5      417.59      403.63    128.11 o 
   3   6   5     4763.15     5115.16    266.18 o 
   4   6   5      563.03      334.34    216.77 o 
   5   6   5      249.24      157.98    213.10 o 
   6   6   5     3262.46     3398.51    356.38 o 
   7   6   5       19.68      -80.83    191.05 o 
   8   6   5     1291.17     1032.41    275.55 o 
   9   6   5      651.34      518.04    246.16 o 
  10   6   5     7756.27     8552.95    426.04 o 
  11   6   5      546.08      451.78    132.47 o 
  12   6   5       21.86       56.99    105.24 o 
  13   6   5      222.21      119.96    198.01 o 
  14   6   5     1509.24     1780.00    160.51 o 
  15   6   5      205.80      201.14    149.78 o 
  16   6   5      258.93      279.30    165.85 o 
  17   6   5      165.45     -103.00    161.80 o 
 -20   7   5       61.99     -169.01    367.41 o 
 -19   7   5        2.14      455.58    382.10 o 
 -18   7   5      345.54      338.01    363.73 o 
 -17   7   5       81.93      -51.44    297.60 o 
 -16   7   5        3.12     -102.87    275.55 o 
 -15   7   5     2425.59     1998.69    389.45 o 
 -14   7   5       44.28       47.76    286.58 o 
 -13   7   5      404.69      224.12    275.55 o 
 -12   7   5       11.70      227.79    268.21 o 
 -11   7   5     1118.26     1491.67    319.64 o 
 -10   7   5     1066.04      811.97    279.23 o 
  -9   7   5     1370.80     1333.69    279.23 o 
  -8   7   5      361.91      -88.18    209.42 o 
  -7   7   5       19.68        3.19    134.13 o 
  -6   7   5     1597.02     1724.92    505.18 o 
  -5   7   5      961.13      770.88    156.88 o 
  -4   7   5     3661.62     3807.09    243.17 o 
  -3   7   5      318.75      381.18    144.38 o 
  -2   7   5      493.06      283.49    146.35 o 
  -1   7   5     5224.60     5503.45    288.06 o 
   0   7   5      188.77      236.87    137.03 o 
   1   7   5     6215.49     6601.22    314.22 o 
   2   7   5      526.82      442.11    151.17 o 
   3   7   5      130.78      382.10    235.14 o 
   4   7   5      536.73      484.98    231.47 o 
   5   7   5        2.46     -213.10    213.10 o 
   6   7   5      824.88      371.08    242.49 o 
   7   7   5      353.63      360.33    172.63 o 
   8   7   5      438.04      476.37    185.74 o 
   9   7   5      481.22        0.86    183.03 o 
  10   7   5      120.60      164.19    199.84 o 
  11   7   5     1433.83     1462.76    245.50 o 
  12   7   5      250.55      536.59    237.70 o 
  13   7   5       81.77      161.66    304.95 o 
  14   7   5     1281.60     1701.09    411.50 o 
  15   7   5      284.84      404.15    374.75 o 
 -17   8   5      128.06      209.42    326.99 o 
 -16   8   5     1878.51     1690.07    418.84 o 
 -15   8   5      223.18      804.62    330.67 o 
 -14   8   5      153.65        7.35    279.23 o 
 -13   8   5       35.59      124.92    279.23 o 
 -12   8   5       96.63      455.58    282.90 o 
 -11   8   5      169.09       91.85    290.25 o 
 -10   8   5      259.62      451.91    282.90 o 
  -9   8   5        0.44      224.12    246.16 o 
  -8   8   5       17.81       80.83    257.18 o 
  -7   8   5       19.42       22.04    242.49 o 
  -6   8   5     2255.30     2467.17    345.36 o 
  -5   8   5       30.17      164.70    124.43 o 
  -4   8   5     1467.72     1468.05    178.76 o 
  -3   8   5     1039.75     1121.05    168.11 o 
  -2   8   5      115.34     -118.53    118.53 o 
  -1   8   5      247.08      277.16    126.48 o 
   0   8   5       72.60       95.92    124.64 o 
   1   8   5     1903.16     1774.23    171.05 o 
   2   8   5        4.41      -88.76    163.61 o 
   3   8   5     2590.21     2592.89    251.84 o 
   4   8   5      272.37      382.74    188.02 o 
   5   8   5      544.63      586.45    207.40 o 
   6   8   5       31.53       77.56    233.30 o 
   7   8   5      706.07      506.01    211.85 o 
   8   8   5       11.16      -14.70    192.25 o 
   9   8   5       30.62      -62.54    188.23 o 
  10   8   5      677.24      772.45    409.66 o 
  11   8   5      380.40      150.64    293.93 o 
  12   8   5       59.50      -77.16    293.93 o 
  13   8   5      499.61      672.35    378.43 o 
 -15   9   5      198.43      804.62    360.06 o 
 -14   9   5       70.41      297.60    323.32 o 
 -13   9   5      110.70      334.34    308.62 o 
 -12   9   5       57.48       80.83    315.97 o 
 -11   9   5      265.34      462.93    304.95 o 
 -10   9   5      301.88      499.67    290.25 o 
  -9   9   5      580.81      466.61    282.90 o 
  -8   9   5       10.92      -18.37    253.51 o 
  -7   9   5       31.92      418.84    293.93 o 
  -6   9   5      602.35      349.04    290.25 o 
  -5   9   5      635.55      804.62    297.60 o 
  -4   9   5     1009.83     1142.41    164.97 o 
  -3   9   5      635.05      547.95    152.52 o 
  -2   9   5      128.37     -123.74    176.94 o 
  -1   9   5      803.99      770.10    180.47 o 
   0   9   5        4.45      290.43    202.07 o 
   1   9   5      870.31     1021.40    213.03 o 
   2   9   5        6.47      188.50    190.94 o 
   3   9   5       74.49      200.16    202.07 o 
   4   9   5       14.57      333.54    208.54 o 
   5   9   5       51.91       75.34    210.39 o 
   6   9   5       18.07     -203.63    203.63 o 
   7   9   5        0.62      139.81    217.81 o 
   8   9   5      143.90      532.74    304.95 o 
   9   9   5      190.71       -3.67    319.64 o 
  10   9   5       21.95      -25.72    330.67 o 
 -11  10   5       77.70      914.84    367.41 o 
 -10  10   5      170.85     -191.05    290.25 o 
  -9  10   5       55.48     -238.81    297.60 o 
  -8  10   5       73.71       66.13    308.62 o 
  -7  10   5       17.13     -290.25    290.25 o 
  -6  10   5       39.01      102.87    301.27 o 
  -5  10   5      537.23      371.08    308.62 o 
  -4  10   5        7.60      143.29    293.93 o 
  -3  10   5       94.72      -29.39    286.58 o 
  -2  10   5       99.28       80.83    271.88 o 
  -1  10   5      137.57      135.94    271.88 o 
   0  10   5        2.28      242.49    282.90 o 
   1  10   5      439.62      668.68    312.30 o 
   2  10   5      203.76      183.70    293.93 o 
   3  10   5      529.99      584.18    315.97 o 
   4  10   5      116.77      143.29    308.62 o 
   5  10   5      293.67      657.66    341.69 o 
   6  10   5      370.98      492.32    341.69 o 
 -26   0   6      967.33      569.48    363.73 o 
 -25   0   6      492.05      988.32    363.73 o 
 -24   0   6      488.49      407.82    319.64 o 
 -23   0   6     5572.67     5375.16    496.00 o 
 -22   0   6      328.49      529.07    304.95 o 
 -21   0   6      704.04      602.55    275.55 o 
 -20   0   6     2974.19     3108.26    363.73 o 
 -19   0   6     1840.17     1897.52    220.09 o 
 -18   0   6    16577.73    16947.74    455.20 o 
 -17   0   6    20092.97    19634.78    582.08 o 
 -16   0   6     3798.93     3795.31    190.82 o 
 -15   0   6      350.67      218.92    101.64 o 
 -14   0   6    16312.95    16440.26    409.16 o 
 -13   0   6    16474.25    17429.66    672.85 o 
 -12   0   6     5540.40     4781.47    175.17 o 
 -11   0   6     1551.73     1494.72    126.98 o 
 -10   0   6    32060.87    31801.46    677.56 o 
  -9   0   6     2473.61     2034.69    122.89 o 
  -8   0   6     5306.82     5017.49    190.83 o 
  -7   0   6    21447.01    23101.85    608.29 o 
  -6   0   6    60285.51    61478.82   1520.25 o 
  -5   0   6    52995.95    51836.34   1283.97 o 
  -4   0   6    24384.13    24129.52    614.38 o 
  -3   0   6   104703.77   102995.04   3438.92 o 
  -2   0   6     4807.21     5106.43    155.29 o 
  -1   0   6   133270.00   136852.83   3316.97 o 
   0   0   6       14.96       -9.34     43.77 o 
   1   0   6     4520.24     4915.78    129.29 o 
   2   0   6     2079.85     2565.83    159.03 o 
   3   0   6     2972.63     3064.83    104.43 o 
   4   0   6     3939.06     4007.27    129.95 o 
   5   0   6    19180.98    20354.07    440.38 o 
   6   0   6   152599.56   158592.11   3133.59 o 
   7   0   6     5512.10     5810.01    198.62 o 
   8   0   6       24.07      110.22     70.62 o 
   9   0   6    33226.99    34375.45    740.94 o 
  10   0   6    16357.79    15184.43    432.88 o 
  11   0   6    14018.52    13917.85    378.32 o 
  12   0   6     1277.48     1242.38    146.22 o 
  13   0   6     2547.75     2624.68    232.62 o 
  14   0   6      613.30      623.03    172.68 o 
  15   0   6     4670.92     4973.96    380.27 o 
  16   0   6      861.61      638.20    201.84 o 
  17   0   6      342.52      340.59    310.46 o 
  18   0   6      192.88      191.05    217.49 o 
  19   0   6      408.77      685.23    240.56 o 
  20   0   6      106.86      -95.32    235.35 o 
 -25   1   6        0.38        5.61    224.17 o 
 -24   1   6       90.66       54.85    217.07 o 
 -23   1   6      868.05     1355.18    240.05 o 
 -22   1   6       24.93       -8.71    233.30 o 
 -21   1   6      374.75      793.09    207.64 o 
 -20   1   6       58.34       -3.98    142.09 o 
 -19   1   6     1797.64     1535.74    161.01 o 
 -18   1   6       35.20      -55.91    114.85 o 
 -17   1   6      943.85     1107.91    101.74 o 
 -16   1   6     1052.51     1153.85    115.39 o 
 -15   1   6     1859.13     1813.64    102.89 o 
 -14   1   6      142.81       53.25     50.15 o 
 -13   1   6      315.23      274.02     85.82 o 
 -12   1   6      115.54       43.87     55.21 o 
 -11   1   6      767.57      709.54     89.32 o 
 -10   1   6     2490.04     2491.24     79.76 o 
  -9   1   6     5809.57     6627.25    142.20 o 
  -8   1   6    15083.95    16658.95    282.15 o 
  -7   1   6    11616.48    11805.05    190.51 o 
  -6   1   6     1294.05     1250.32     64.55 o 
  -5   1   6     3155.05     3103.63    164.39 o 
  -4   1   6     4660.17     5089.62    109.37 o 
  -3   1   6    10001.63    10499.71    222.20 o 
  -2   1   6     2661.57     2791.38     75.68 o 
  -1   1   6      763.60      649.55     71.81 o 
   0   1   6     1578.13     1809.73     55.77 o 
   1   1   6     2833.34     2818.05     65.58 o 
   2   1   6     3085.28     3088.64     65.22 o 
   3   1   6      508.64      535.08     34.03 o 
   4   1   6     5342.79     5530.97    110.10 o 
   5   1   6      973.84     1031.31     51.58 o 
   6   1   6     3758.37     3961.16     99.45 o 
   7   1   6     4346.30     4902.78    115.28 o 
   8   1   6     1909.13     2283.89     83.01 o 
   9   1   6      306.90      309.80     58.46 o 
  10   1   6      166.68       94.67     62.02 o 
  11   1   6      302.09      404.09     94.05 o 
  12   1   6      373.28      416.52     91.62 o 
  13   1   6        9.16       62.79     87.64 o 
  14   1   6      107.54      212.61     90.41 o 
  15   1   6      274.64      346.03    113.60 o 
  16   1   6       17.33      208.06    131.41 o 
  17   1   6      498.94      469.64    208.16 o 
  18   1   6       29.61       58.92    210.00 o 
  19   1   6      394.94      549.35    290.25 o 
  20   1   6      930.23      909.13    512.53 o 
 -25   2   6      516.54      584.18    330.67 o 
 -24   2   6      203.24      169.01    275.55 o 
 -23   2   6      860.46      940.56    304.95 o 
 -22   2   6     1266.37     1105.35    222.20 o 
 -21   2   6      954.30     1033.33    172.62 o 
 -20   2   6     1532.03     1598.34    175.70 o 
 -19   2   6     3873.08     3920.96    218.33 o 
 -18   2   6      684.93      690.23    189.77 o 
 -17   2   6    18299.58    18335.12    473.50 o 
 -16   2   6      572.81      759.82    178.22 o 
 -15   2   6      351.62      271.66     70.46 o 
 -14   2   6     8182.62     8698.36    256.63 o 
 -13   2   6    15413.69    15530.93    265.60 o 
 -12   2   6     3365.34     3141.09     96.38 o 
 -11   2   6      217.22      139.36     41.95 o 
 -10   2   6    37847.41    39212.30    632.28 o 
  -9   2   6     6913.62     6959.31    130.94 o 
  -8   2   6    25956.44    28088.29    412.45 o 
  -7   2   6    42074.66    42995.99   1011.22 o 
  -6   2   6    67458.48    73843.07   1474.34 o 
  -5   2   6    12191.14    12817.68    254.80 o 
  -4   2   6    32388.00    32107.54    578.45 o 
  -3   2   6    49323.23    49674.20    874.76 o 
  -2   2   6     1252.20     1627.16     81.24 o 
  -1   2   6    44661.71    44543.76    771.32 o 
   0   2   6       10.84        4.98     36.03 o 
   1   2   6    15609.31    17369.88    288.61 o 
   2   2   6      100.51       82.01     32.93 o 
   3   2   6     3315.10     3548.16     74.85 o 
   4   2   6    14658.39    15218.02    221.39 o 
   5   2   6    11945.72    13259.60    199.84 o 
   6   2   6    33475.17    34808.74    475.07 o 
   7   2   6       36.06       21.41     38.17 o 
   8   2   6     2618.54     2653.20     88.75 o 
   9   2   6    18546.21    18681.40    345.17 o 
  10   2   6     6244.49     6491.12    216.32 o 
  11   2   6     3578.18     3905.67    147.19 o 
  12   2   6      614.17      678.93    167.05 o 
  13   2   6     7863.95     7730.83    248.63 o 
  14   2   6        3.46     -108.30    108.30 o 
  15   2   6     5055.37     5291.75    300.15 o 
  16   2   6      221.34      133.03    244.03 o 
  17   2   6      838.67      650.87    437.21 o 
  18   2   6      187.66      335.93    290.25 o 
  19   2   6      158.12       -7.35    282.90 o 
  20   2   6        9.63     -110.22    315.97 o 
 -25   3   6       43.28       11.02    275.55 o 
 -24   3   6       20.66     -249.84    249.84 o 
 -23   3   6      180.69      372.42    208.55 o 
 -22   3   6        2.90     -183.28    183.28 o 
 -21   3   6      520.03      409.35    236.98 o 
 -20   3   6       37.85     -136.47    158.72 o 
 -19   3   6      497.36      494.73    165.06 o 
 -18   3   6       26.85        9.48    142.62 o 
 -17   3   6      428.03      291.19    141.37 o 
 -16   3   6      298.55      224.99    112.14 o 
 -15   3   6    10942.58    10943.90    321.16 o 
 -14   3   6      627.13      323.85    149.39 o 
 -13   3   6       17.38        1.45     56.07 o 
 -12   3   6      981.92     1017.11     58.13 o 
 -11   3   6       27.01      -37.35     37.35 o 
 -10   3   6     4266.54     3872.86     90.78 o 
  -9   3   6     8638.50     8271.38    162.67 o 
  -8   3   6    23593.08    24766.54    632.12 o 
  -7   3   6    13338.77    13294.39    620.99 o 
  -6   3   6     5899.92     6631.27    160.50 o 
  -5   3   6    13195.82    14532.72    288.29 o 
  -4   3   6    20026.76    20799.98    448.63 o 
  -3   3   6    16093.86    16845.69    313.93 o 
  -2   3   6     7396.23     7047.95    137.44 o 
  -1   3   6    23820.27    24326.11    395.67 o 
   0   3   6     3622.31     3832.55     93.71 o 
   1   3   6     2367.21     2307.38     72.74 o 
   2   3   6       25.98      -17.45     19.47 o 
   3   3   6       30.88       18.68     32.67 o 
   4   3   6      418.33      361.22     39.98 o 
   5   3   6     2426.24     2923.93     73.36 o 
   6   3   6     8730.14     8961.47    149.84 o 
   7   3   6     2850.54     2775.52     90.77 o 
   8   3   6      388.05      479.96     77.02 o 
   9   3   6     1040.91     1077.70    114.27 o 
  10   3   6      880.79      834.01    142.77 o 
  11   3   6      346.54      442.28    163.50 o 
  12   3   6      427.00      233.76    140.71 o 
  13   3   6     1020.23      748.94    167.91 o 
  14   3   6     1319.69     1001.09    153.80 o 
  15   3   6      771.36      680.49    157.66 o 
  16   3   6     3525.86     4009.07    289.45 o 
  17   3   6      762.20      537.42    207.06 o 
  18   3   6       15.79       -5.10    201.03 o 
  19   3   6      939.95     1098.55    330.67 o 
 -24   4   6      153.49      186.54    202.38 o 
 -23   4   6       46.42       83.20    186.38 o 
 -22   4   6      209.46      225.33    192.89 o 
 -21   4   6        3.78     -161.90    161.90 o 
 -20   4   6     1138.92     1120.34    189.53 o 
 -19   4   6     1222.83      820.04    165.70 o 
 -18   4   6        2.77       34.50    138.95 o 
 -17   4   6     1255.45     1730.61    251.67 o 
 -16   4   6      492.23      669.56    170.84 o 
 -15   4   6       47.93       25.33    110.60 o 
 -14   4   6      290.17      221.95     73.63 o 
 -13   4   6        5.96       25.06     57.38 o 
 -12   4   6     5524.32     5775.63    437.21 o 
 -11   4   6      388.60      364.45     64.90 o 
 -10   4   6    13882.24    13395.72    318.06 o 
  -9   4   6     2447.90     2483.08    109.99 o 
  -8   4   6     1416.39     1628.25     83.64 o 
  -7   4   6     5927.27     5814.06    181.02 o 
  -6   4   6       19.57      -23.39     39.35 o 
  -5   4   6    10923.11    11637.65    235.41 o 
  -4   4   6    10267.19    10146.86    207.94 o 
  -3   4   6    12465.78    12623.95    248.58 o 
  -2   4   6        0.19      -18.55     54.62 o 
  -1   4   6    18963.32    19066.52    357.61 o 
   0   4   6      161.82       94.39     39.50 o 
   1   4   6     6398.01     7110.96    207.29 o 
   2   4   6     2478.65     2557.04    121.23 o 
   3   4   6        3.31       18.30     32.35 o 
   4   4   6     3302.43     3307.16     97.64 o 
   5   4   6       11.51      -28.74     43.97 o 
   6   4   6     1382.47     1516.43    129.59 o 
   7   4   6     6246.88     6444.97    255.92 o 
   8   4   6     1276.62     1281.20    116.90 o 
   9   4   6     7699.42     7022.44    363.73 o 
  10   4   6        4.57      -96.58    114.63 o 
  11   4   6       10.40      -91.70    121.75 o 
  12   4   6       24.29      240.89    147.23 o 
  13   4   6     1047.62     1276.92    246.33 o 
  14   4   6      428.07      484.90    145.30 o 
  15   4   6     1466.68     1381.19    173.98 o 
  16   4   6      104.35      -86.29    178.32 o 
  17   4   6      106.11       94.47    198.52 o 
  18   4   6       73.84      -76.14    200.20 o 
  19   4   6       16.96      312.40    347.20 o 
 -23   5   6       59.83       50.02    168.77 o 
 -22   5   6        0.67       16.53    155.99 o 
 -21   5   6        4.32       86.95    167.17 o 
 -20   5   6       99.24      129.33    139.26 o 
 -19   5   6       14.99       94.98    196.56 o 
 -18   5   6      434.35      486.33    216.77 o 
 -17   5   6     2424.15     2061.15    352.71 o 
 -16   5   6       11.08      113.90    268.21 o 
 -15   5   6      959.04      822.99    286.58 o 
 -14   5   6      509.09      521.72    260.86 o 
 -13   5   6      393.22      367.41    227.79 o 
 -12   5   6      593.45     1017.72    260.86 o 
 -11   5   6      354.69      231.42    124.92 o 
 -10   5   6      474.17       99.33     63.25 o 
  -9   5   6     4139.64     3113.61   1175.70 o 
  -8   5   6     1071.59      756.64     74.47 o 
  -7   5   6    10388.81    11133.71    227.74 o 
  -6   5   6       34.02      -28.59    130.43 o 
  -5   5   6     4848.04     4974.45    236.31 o 
  -4   5   6     8768.40     8683.50    318.41 o 
  -3   5   6     6790.88     6365.69    266.64 o 
  -2   5   6     4476.96     4998.73    238.63 o 
  -1   5   6     8458.17     7995.30    303.96 o 
   0   5   6      596.25      972.54    216.77 o 
   1   5   6     3659.63     3810.63    212.27 o 
   2   5   6      773.04      815.76    125.82 o 
   3   5   6      144.65       88.09    110.90 o 
   4   5   6     7796.36     8064.54    196.37 o 
   5   5   6      293.03      117.75     85.69 o 
   6   5   6     2210.90     2379.96    257.00 o 
   7   5   6     2419.69     2875.12    133.01 o 
   8   5   6      275.43      286.71    176.36 o 
   9   5   6      786.44      998.95    139.99 o 
  10   5   6     1355.30      945.73    146.32 o 
  11   5   6      722.21      773.45    152.85 o 
  12   5   6      114.73       40.58    160.25 o 
  13   5   6       53.56      -72.35    129.10 o 
  14   5   6      651.54      903.28    154.95 o 
  15   5   6      451.26      230.03    155.54 o 
  16   5   6     2290.70     2119.16    259.02 o 
  17   5   6      192.96      204.58    195.04 o 
  18   5   6       44.18     -170.23    194.33 o 
 -22   6   6       31.81      231.47    367.41 o 
 -21   6   6       94.11       -3.67    352.71 o 
 -20   6   6     1056.81     1866.42    426.19 o 
 -19   6   6      139.93      169.01    338.01 o 
 -18   6   6     1041.55     1201.42    374.75 o 
 -17   6   6      178.83       99.20    301.27 o 
 -16   6   6       82.39      176.36    279.23 o 
 -15   6   6      320.91      543.76    293.93 o 
 -14   6   6     1749.41     1307.97    326.99 o 
 -13   6   6      885.38     1491.67    308.62 o 
 -12   6   6     3099.46     2946.60    363.73 o 
 -11   6   6     7618.18     7590.59    265.37 o 
 -10   6   6      734.50      734.81    238.81 o 
  -9   6   6       12.32     -106.68    106.68 o 
  -8   6   6      165.05      398.07    120.98 o 
  -7   6   6     1347.54     1742.37    165.91 o 
  -6   6   6       16.08       40.37    109.27 o 
  -5   6   6      154.08      128.67    120.04 o 
  -4   6   6      241.68      152.12    120.04 o 
  -3   6   6     1837.71     1532.34    164.59 o 
  -2   6   6        9.36      -36.74    119.51 o 
  -1   6   6     1963.61     2249.03    187.00 o 
   0   6   6      518.39      575.62    135.93 o 
   1   6   6      172.36      108.11    128.11 o 
   2   6   6     2340.01     2294.40    345.36 o 
   3   6   6     1327.42     1139.96    158.22 o 
   4   6   6      422.35      121.24    191.05 o 
   5   6   6     1963.92     2333.03    312.30 o 
   6   6   6      119.32      334.34    227.79 o 
   7   6   6     2647.95     3034.78    349.04 o 
   8   6   6      332.46      404.15    231.47 o 
   9   6   6        7.42       19.44     79.80 o 
  10   6   6      497.75      544.65    113.51 o 
  11   6   6     1959.22     1927.11    145.16 o 
  12   6   6        6.15      -64.36    112.33 o 
  13   6   6      396.51      389.58    131.78 o 
  14   6   6      403.20      486.37    156.21 o 
  15   6   6      102.10      153.94    158.51 o 
  16   6   6      866.27      617.65    184.68 o 
 -20   7   6       10.93     -117.57    326.99 o 
 -19   7   6       72.65      507.02    356.38 o 
 -18   7   6      552.02      819.32    378.43 o 
 -17   7   6      465.78      723.79    352.71 o 
 -16   7   6       71.74      257.18    290.25 o 
 -15   7   6     1037.06      845.03    319.64 o 
 -14   7   6      116.12       55.11    268.21 o 
 -13   7   6       15.38      304.95    257.18 o 
 -12   7   6       41.96      124.92    246.16 o 
 -11   7   6     1085.22      473.95    275.55 o 
 -10   7   6       98.42     -224.12    224.12 o 
  -9   7   6     1395.20     1322.66    301.27 o 
  -8   7   6      371.25      392.40    187.38 o 
  -7   7   6      847.76      670.88    196.56 o 
  -6   7   6      425.96      433.29    227.79 o 
  -5   7   6      679.02      641.58    149.01 o 
  -4   7   6     2129.61     2110.06    200.73 o 
  -3   7   6        8.82     -110.22    275.55 o 
  -2   7   6      318.49      385.78    187.38 o 
  -1   7   6      959.63      916.88    164.22 o 
   0   7   6     3919.48     4399.57    268.21 o 
   1   7   6      757.40      755.51    167.19 o 
   2   7   6       13.77      -58.86    135.02 o 
   3   7   6        2.13       25.72    198.40 o 
   4   7   6     1998.27     1359.40    279.23 o 
   5   7   6      221.21      676.03    264.53 o 
   6   7   6     1701.92     2468.97    352.71 o 
   7   7   6      653.10      742.16    290.25 o 
   8   7   6      215.27      -11.02    264.53 o 
   9   7   6      134.61      306.81    189.60 o 
  10   7   6      232.40      280.83    312.30 o 
  11   7   6      225.31      529.62    214.04 o 
  12   7   6       41.31      407.02    238.97 o 
  13   7   6        2.83      208.69    226.78 o 
  14   7   6      578.46      723.79    352.71 o 
  15   7   6       19.36      209.42    341.69 o 
 -18   8   6      839.38      867.08    378.43 o 
 -17   8   6        8.57      672.35    378.43 o 
 -16   8   6        4.58       95.53    304.95 o 
 -15   8   6      313.75       99.20    301.27 o 
 -14   8   6       19.28      205.75    290.25 o 
 -13   8   6     1759.33     1021.39    323.32 o 
 -12   8   6      208.59     -187.38    282.90 o 
 -11   8   6      760.45      793.60    290.25 o 
 -10   8   6      688.21      573.15    275.55 o 
  -9   8   6      346.69       14.70    249.84 o 
  -8   8   6        7.90      -36.74    249.84 o 
  -7   8   6        1.65       99.20    253.51 o 
  -6   8   6      132.51       48.67    155.88 o 
  -5   8   6       17.51       31.18    154.47 o 
  -4   8   6      920.17      755.62    177.43 o 
  -3   8   6        3.30      -96.83    153.21 o 
  -2   8   6        6.44       92.62    277.39 o 
  -1   8   6        0.34      -11.02    160.51 o 
   0   8   6      931.53     1142.03    190.94 o 
   1   8   6        0.11       33.07    227.79 o 
   2   8   6     1078.89      606.22    257.18 o 
   3   8   6       16.63     -187.38    227.79 o 
   4   8   6       23.89      143.29    264.53 o 
   5   8   6     1057.01     1598.32    281.07 o 
   6   8   6      566.79      667.85    207.79 o 
   7   8   6     2766.06     2933.29    284.40 o 
   8   8   6        7.69       -2.47    206.23 o 
   9   8   6       63.20      248.84    227.79 o 
  10   8   6     1040.32     1338.22    269.59 o 
  11   8   6      418.94      874.10    244.17 o 
  12   8   6      403.30      760.53    371.08 o 
  13   8   6        3.47      297.60    367.41 o 
 -15   9   6      380.35     -154.31    345.36 o 
 -14   9   6        5.04      113.90    304.95 o 
 -13   9   6       60.33       40.41    319.64 o 
 -12   9   6       54.72      268.21    315.97 o 
 -11   9   6      523.45      562.13    330.67 o 
 -10   9   6      719.91      624.59    326.99 o 
  -9   9   6       53.94      260.86    297.60 o 
  -8   9   6      126.95      -55.11    257.18 o 
  -7   9   6       40.82      -22.04    268.21 o 
  -6   9   6      116.54      143.29    275.55 o 
  -5   9   6      127.21      146.06    176.51 o 
  -4   9   6       55.30      138.74    144.57 o 
  -3   9   6       38.99       37.26    143.45 o 
  -2   9   6      126.62      179.63    165.31 o 
  -1   9   6       84.46      474.27    159.41 o 
   0   9   6      727.45      573.61    198.73 o 
   1   9   6       18.72     -176.43    176.43 o 
   2   9   6      663.77      630.48    206.43 o 
   3   9   6      283.61      132.46    192.04 o 
   4   9   6     1072.72     1136.57    249.84 o 
   5   9   6      280.96      318.65    209.67 o 
   6   9   6      111.07      -72.02    195.82 o 
   7   9   6      472.38      834.32    249.24 o 
   8   9   6        4.97      -82.63    206.43 o 
   9   9   6       12.75      312.30    330.67 o 
  10   9   6       78.32     -110.22    330.67 o 
 -11  10   6      159.42      466.61    356.38 o 
 -10  10   6        0.71      183.70    330.67 o 
  -9  10   6        3.48      135.94    323.32 o 
  -8  10   6       48.07      187.38    312.30 o 
  -7  10   6      140.25       80.83    304.95 o 
  -6  10   6      197.59      554.78    323.32 o 
  -5  10   6      424.63      712.77    330.67 o 
  -4  10   6      108.25      -99.20    297.60 o 
  -3  10   6       15.62      213.10    297.60 o 
  -2  10   6      192.59      205.75    275.55 o 
  -1  10   6       10.44      444.56    293.93 o 
   0  10   6      693.66      473.95    297.60 o 
   1  10   6       34.21      160.77    210.24 o 
   2  10   6      545.21      459.26    315.97 o 
   3  10   6       25.42       91.85    297.60 o 
   4  10   6      174.56      297.60    315.97 o 
   5  10   6      222.72       66.13    301.27 o 
   6  10   6        3.55      279.23    308.62 o 
 -26   1   7        3.55     -183.38    326.99 o 
 -25   1   7       86.02     -215.21    215.21 o 
 -24   1   7       26.22      109.87    216.82 o 
 -23   1   7      258.10      -63.34    195.82 o 
 -22   1   7     2551.60     1958.45    242.40 o 
 -21   1   7     3719.11     3870.34    233.16 o 
 -20   1   7      954.19      943.99    158.26 o 
 -19   1   7      906.01      895.83    208.55 o 
 -18   1   7      182.30      253.38    109.20 o 
 -17   1   7     2697.64     2979.60    155.05 o 
 -16   1   7     5749.46     5725.11    244.23 o 
 -15   1   7     1040.79      949.08     88.24 o 
 -14   1   7    36827.57    38130.75    712.34 o 
 -13   1   7     7237.44     7232.22    198.11 o 
 -12   1   7     5480.53     4669.15    131.98 o 
 -11   1   7    59728.32    61512.18    887.78 o 
 -10   1   7    21607.66    20712.79    382.60 o 
  -9   1   7     2206.68     2475.57     76.29 o 
  -8   1   7    71895.47    72498.14   1115.14 o 
  -7   1   7    13342.92    13322.63    298.77 o 
  -6   1   7    51793.83    50609.34   1087.02 o 
  -5   1   7    11749.70    11944.21    264.73 o 
  -4   1   7     1268.30     1354.57     55.79 o 
  -3   1   7    55644.91    56154.35    978.67 o 
  -2   1   7     1218.29     1084.74     99.20 o 
  -1   1   7     3391.51     3451.80     90.97 o 
   0   1   7    43350.18    43015.73    611.40 o 
   1   1   7    10618.82    11383.05    180.97 o 
   2   1   7       77.70      101.19     29.88 o 
   3   1   7    42522.44    41836.96    555.97 o 
   4   1   7    10700.36    10844.04    182.65 o 
   5   1   7     4601.69     4004.63     98.91 o 
   6   1   7     5561.85     6340.73    133.25 o 
   7   1   7     4419.65     3868.51    105.04 o 
   8   1   7    10694.13    10992.42    204.35 o 
   9   1   7       62.50       18.65     57.12 o 
  10   1   7      574.48      573.92     71.59 o 
  11   1   7       25.96       14.57     79.65 o 
  12   1   7      620.48      801.32    101.28 o 
  13   1   7     1336.04     1385.01    116.56 o 
  14   1   7      199.07      209.31     90.51 o 
  15   1   7     1366.77     1475.24    151.48 o 
  16   1   7     6940.62     6207.39    295.36 o 
  17   1   7       83.36      337.22    210.77 o 
  18   1   7     1251.40      891.71    237.95 o 
  19   1   7     1674.48     1966.57    286.01 o 
  20   1   7      767.21      823.41    617.24 o 
 -26   2   7      512.94      551.11    345.36 o 
 -25   2   7       12.50      194.73    293.93 o 
 -24   2   7        7.33      411.50    293.93 o 
 -23   2   7     1315.02      992.00    290.25 o 
 -22   2   7      938.34      845.47    172.40 o 
 -21   2   7     5800.28     5620.76    271.32 o 
 -20   2   7        5.73       28.72    134.13 o 
 -19   2   7      756.19      655.54    141.76 o 
 -18   2   7     1636.53     1882.04    193.33 o 
 -17   2   7    12326.63    12255.75    357.54 o 
 -16   2   7      467.21      502.23    112.91 o 
 -15   2   7      306.36      288.09     71.82 o 
 -14   2   7      323.28      363.77     60.85 o 
 -13   2   7     1578.80     1439.21     73.56 o 
 -12   2   7     2088.96     2295.75     85.17 o 
 -11   2   7     5463.19     5791.87    140.45 o 
 -10   2   7       86.34       82.41     45.93 o 
  -9   2   7     3236.89     3935.36    119.12 o 
  -8   2   7     4733.87     5152.41    131.76 o 
  -7   2   7    30388.24    30580.02    626.63 o 
  -6   2   7     4419.20     4336.04    142.74 o 
  -5   2   7     3087.45     3191.98    159.40 o 
  -4   2   7    21311.13    22481.89    418.17 o 
  -3   2   7      373.87      466.34     46.19 o 
  -2   2   7     8013.12     8333.62    171.91 o 
  -1   2   7     4402.40     4554.49    111.45 o 
   0   2   7     1152.85     1120.58     55.13 o 
   1   2   7      591.57      574.31     33.78 o 
   2   2   7    13204.24    13971.80    219.22 o 
   3   2   7     5510.57     6110.04    159.83 o 
   4   2   7     4762.00     5055.48     98.89 o 
   5   2   7     9450.03    10536.68    168.97 o 
   6   2   7     4942.84     5419.05    111.09 o 
   7   2   7     3986.49     4109.27     99.52 o 
   8   2   7     6222.87     6710.17    150.87 o 
   9   2   7      378.77      368.86     88.69 o 
  10   2   7       44.22        9.53     73.93 o 
  11   2   7     3755.67     3852.85    163.99 o 
  12   2   7       58.18      -38.83    100.26 o 
  13   2   7      300.57      346.96    131.88 o 
  14   2   7      205.35      308.18    120.04 o 
  15   2   7       92.35     -119.12    119.12 o 
  16   2   7      249.19      347.17    155.75 o 
  17   2   7       50.50      270.57    339.85 o 
  18   2   7      259.17      298.77    223.81 o 
  19   2   7       89.97       66.96    229.38 o 
 -25   3   7        8.13      275.55    275.55 o 
 -24   3   7      220.55      284.20    209.73 o 
 -23   3   7       28.92      140.02    195.09 o 
 -22   3   7      901.82     1060.35    208.15 o 
 -21   3   7      902.74      726.56    189.41 o 
 -20   3   7      199.18       12.07    158.72 o 
 -19   3   7       16.19     -103.44    146.43 o 
 -18   3   7      176.80      -23.62    141.08 o 
 -17   3   7       10.89      -37.42    112.96 o 
 -16   3   7     5697.76     5567.00    250.95 o 
 -15   3   7       11.00       32.82     98.47 o 
 -14   3   7    10000.53    10602.94    251.40 o 
 -13   3   7     3996.34     3818.63    152.35 o 
 -12   3   7       12.08       39.73     43.35 o 
 -11   3   7     7691.80     7561.18    135.33 o 
 -10   3   7     4432.09     4298.86    163.11 o 
  -9   3   7     1473.30     1844.93     86.40 o 
  -8   3   7     1889.53     1479.77     85.67 o 
  -7   3   7     1185.17     1519.04    162.27 o 
  -6   3   7    22352.02    21617.77    412.02 o 
  -5   3   7     3368.99     3227.88    203.12 o 
  -4   3   7     6773.26     7101.04    234.46 o 
  -3   3   7     6548.45     6715.32    158.61 o 
  -2   3   7     2741.91     2895.08     97.23 o 
  -1   3   7     2004.52     2221.25     96.60 o 
   0   3   7     8553.28     8561.56    186.55 o 
   1   3   7     1177.33     1245.62     75.31 o 
   2   3   7     1222.01     1099.78     56.29 o 
   3   3   7    30648.90    31149.60    506.15 o 
   4   3   7     2783.01     3276.93     88.52 o 
   5   3   7    18170.72    19524.86    307.03 o 
   6   3   7      729.37      841.20     63.01 o 
   7   3   7       24.50       -3.02     55.44 o 
   8   3   7     1914.70     1974.45    131.06 o 
   9   3   7     2012.93     1873.50    211.26 o 
  10   3   7     1429.89     1216.92    158.89 o 
  11   3   7      724.76      728.95    308.62 o 
  12   3   7     2283.80     1894.01    195.82 o 
  13   3   7      396.74      296.96    262.70 o 
  14   3   7       51.22      106.27    138.10 o 
  15   3   7      960.92     1179.71    173.12 o 
  16   3   7     1276.68     1474.97    185.70 o 
  17   3   7      277.10      364.49    200.73 o 
  18   3   7      373.60      -62.46    286.58 o 
  19   3   7      711.79      830.34    334.34 o 
 -24   4   7       21.92      228.30    214.93 o 
 -23   4   7     2199.39     2129.91    243.93 o 
 -22   4   7     2064.38     2210.96    232.33 o 
 -21   4   7     5562.69     5402.58    303.12 o 
 -20   4   7      399.00      -10.84    314.13 o 
 -19   4   7     2110.09     1658.43    191.64 o 
 -18   4   7     3483.36     3237.45    217.97 o 
 -17   4   7     7509.05     7616.46    319.17 o 
 -16   4   7     2172.30     2029.01    165.88 o 
 -15   4   7     1072.86     1106.85     95.44 o 
 -14   4   7      183.74      185.82     65.78 o 
 -13   4   7     9026.69     9875.88    584.18 o 
 -12   4   7      529.93      432.96     95.53 o 
 -11   4   7     7644.56     7632.49    228.28 o 
 -10   4   7     2018.09     2050.77    106.91 o 
  -9   4   7      593.48      705.59    122.98 o 
  -8   4   7     3664.01     4311.94    162.99 o 
  -7   4   7    20693.44    20301.27    407.34 o 
  -6   4   7      606.20      435.46     61.04 o 
  -5   4   7      143.85      237.07     42.88 o 
  -4   4   7     4421.06     4893.61    135.23 o 
  -3   4   7     4086.73     3934.98    112.96 o 
  -2   4   7      172.31      150.67     43.06 o 
  -1   4   7     3513.98     4010.48    100.82 o 
   0   4   7      728.94      770.91     52.03 o 
   1   4   7     1164.87     1429.55     63.52 o 
   2   4   7    12015.18    12215.07    240.77 o 
   3   4   7     2304.92     2481.03     90.63 o 
   4   4   7     1361.54     1273.58     68.10 o 
   5   4   7     1721.73     1724.83     93.53 o 
   6   4   7     3852.58     4123.60    718.28 o 
   7   4   7     1451.59     1289.60    235.14 o 
   8   4   7     1330.13     1194.15    145.45 o 
   9   4   7     2409.98     2407.00    185.96 o 
  10   4   7      325.00      239.13    129.82 o 
  11   4   7     5382.35     4804.11    325.15 o 
  12   4   7     2456.15     2377.48    212.75 o 
  13   4   7      672.81      356.16    168.59 o 
  14   4   7     1055.63      800.37    162.19 o 
  15   4   7     1471.62     1384.85    177.24 o 
  16   4   7        9.46      102.69    158.61 o 
  17   4   7      810.64      794.76    217.91 o 
  18   4   7      370.15      115.61    221.58 o 
 -23   5   7        2.28      -59.79    374.75 o 
 -22   5   7     1313.50     1487.72    503.35 o 
 -21   5   7       67.27      -30.79    134.05 o 
 -20   5   7      480.25      363.16    129.69 o 
 -19   5   7        5.90      -39.25    134.10 o 
 -18   5   7      348.00      540.09    290.25 o 
 -17   5   7       63.80      213.10    279.23 o 
 -16   5   7      368.46      661.33    271.88 o 
 -15   5   7      660.91      845.03    286.58 o 
 -14   5   7      291.53      576.83    264.53 o 
 -13   5   7      565.47       51.44    242.49 o 
 -12   5   7      737.51      242.49    213.10 o 
 -11   5   7       80.09      112.98     68.20 o 
 -10   5   7       79.90       60.17     64.53 o 
  -9   5   7     3864.22     3813.73    461.10 o 
  -8   5   7       58.03       24.41     60.31 o 
  -7   5   7     1749.70     1791.20     76.34 o 
  -6   5   7      260.80      186.64     42.89 o 
  -5   5   7     4716.46     4421.95    235.14 o 
  -4   5   7    18592.13    19486.40    582.89 o 
  -3   5   7     1221.08     1215.49    141.14 o 
  -2   5   7      381.51      496.55    231.47 o 
  -1   5   7      631.00      550.56    124.38 o 
   0   5   7     3433.58     3104.05    194.79 o 
   1   5   7      341.08      469.08    124.62 o 
   2   5   7    12396.48    12364.02    252.30 o 
   3   5   7     2974.12     3103.92    114.67 o 
   4   5   7     1528.07     1779.46     89.94 o 
   5   5   7     3293.99     3135.20    418.85 o 
   6   5   7       85.38        2.85     82.46 o 
   7   5   7      232.90      222.52    111.26 o 
   8   5   7      353.32      223.75    121.29 o 
   9   5   7      311.59      175.46    121.64 o 
  10   5   7     1487.44     1374.36    200.24 o 
  11   5   7       35.99      -52.91    134.51 o 
  12   5   7       62.22      133.33    151.45 o 
  13   5   7      940.52      920.47    195.31 o 
  14   5   7      130.69        6.66    146.15 o 
  15   5   7       41.93      117.02    176.79 o 
  16   5   7       20.09      363.11    277.39 o 
  17   5   7      742.13      493.17    202.38 o 
 -22   6   7      836.21      514.37    396.80 o 
 -21   6   7     1613.34     1366.75    396.80 o 
 -20   6   7        3.85      113.90    323.32 o 
 -19   6   7      670.47      631.94    326.99 o 
 -18   6   7      349.96      157.98    326.99 o 
 -17   6   7     2535.67     2649.00    407.82 o 
 -16   6   7     1075.32      782.58    326.99 o 
 -15   6   7      124.85     -157.98    242.49 o 
 -14   6   7     1999.73     1252.86    301.27 o 
 -13   6   7      316.65      187.38    257.18 o 
 -12   6   7        5.57     -121.24    213.10 o 
 -11   6   7     3150.43     3673.29    330.67 o 
 -10   6   7      186.48      215.28    148.80 o 
  -9   6   7      489.87      435.63    128.79 o 
  -8   6   7       66.10       88.29    118.50 o 
  -7   6   7     7515.87     7292.89    307.20 o 
  -6   6   7       23.62      -39.57    117.16 o 
  -5   6   7     1310.68     1399.89    161.11 o 
  -4   6   7      405.45      452.54    134.90 o 
  -3   6   7       15.13       94.19    116.48 o 
  -2   6   7      203.15      283.02    125.02 o 
  -1   6   7      827.62      927.20    151.83 o 
   0   6   7       25.70       70.08    145.13 o 
   1   6   7      185.19      263.48    135.93 o 
   2   6   7     1474.79     1617.26    180.21 o 
   3   6   7     2332.84     2068.50    279.23 o 
   4   6   7      749.57      290.25    205.75 o 
   5   6   7     1801.41     1546.78    286.58 o 
   6   6   7     4495.68     3912.88    385.78 o 
   7   6   7       98.98      -25.72    231.47 o 
   8   6   7     2659.01     2519.97    160.35 o 
   9   6   7     1710.29     1829.50    147.88 o 
  10   6   7      159.07        6.78    116.90 o 
  11   6   7     1301.64     1312.58    263.91 o 
  12   6   7      287.20      373.72    132.86 o 
  13   6   7       23.66      100.09    132.61 o 
  14   6   7      123.76     -103.24    139.84 o 
  15   6   7      424.35      469.67    156.45 o 
  16   6   7      433.43      438.04    188.98 o 
 -20   7   7      226.02      426.19    396.80 o 
 -19   7   7        8.38      -99.20    352.71 o 
 -18   7   7      150.87      249.84    326.99 o 
 -17   7   7       40.63      161.66    330.67 o 
 -16   7   7        2.80      161.66    290.25 o 
 -15   7   7       53.00      -11.02    275.55 o 
 -14   7   7       12.72      371.08    268.21 o 
 -13   7   7      351.93      595.20    297.60 o 
 -12   7   7      292.81      569.48    279.23 o 
 -11   7   7      213.70      231.47    264.53 o 
 -10   7   7      419.37      507.02    271.88 o 
  -9   7   7     1034.06      786.25    260.86 o 
  -8   7   7     1315.67     1164.02    171.00 o 
  -7   7   7     4572.15     4770.09    270.13 o 
  -6   7   7      150.43      -42.08    134.42 o 
  -5   7   7       33.22      301.60    146.38 o 
  -4   7   7     3243.65     3196.20    233.12 o 
  -3   7   7     4503.96     4575.34    461.10 o 
  -2   7   7     2775.24     2555.97    277.39 o 
  -1   7   7     2582.79     2556.10    376.59 o 
   0   7   7      213.73       71.40    143.75 o 
   1   7   7       62.49      -59.23    140.22 o 
   2   7   7     3134.44     3225.83    363.73 o 
   3   7   7       11.59     -106.55    205.75 o 
   4   7   7     2354.17     2344.05    326.99 o 
   5   7   7      369.14       91.85    224.12 o 
   6   7   7       16.45      -47.76    224.12 o 
   7   7   7     1082.95     1172.03    301.27 o 
   8   7   7       50.18       73.48    271.88 o 
   9   7   7       25.37      -60.53    177.95 o 
  10   7   7       78.06     -137.71    210.39 o 
  11   7   7       37.41       25.05    262.70 o 
  12   7   7        0.34     -220.78    220.78 o 
  13   7   7      617.04      492.62    258.25 o 
  14   7   7       30.56      551.11    374.75 o 
 -18   8   7       24.68      176.36    356.38 o 
 -17   8   7       22.86       95.53    330.67 o 
 -16   8   7       36.60        0.00    297.60 o 
 -15   8   7       34.71     -183.70    282.90 o 
 -14   8   7      163.62     -165.33    271.88 o 
 -13   8   7      310.12       51.44    312.30 o 
 -12   8   7      448.98      326.99    275.55 o 
 -11   8   7      713.30     1028.74    308.62 o 
 -10   8   7      550.38      521.72    268.21 o 
  -9   8   7       10.23      194.73    279.23 o 
  -8   8   7     2694.03     2127.28    345.36 o 
  -7   8   7     1328.94     1282.17    190.36 o 
  -6   8   7      405.52      389.75    171.98 o 
  -5   8   7     1278.05     1316.66    192.91 o 
  -4   8   7      269.31      149.81    161.11 o 
  -3   8   7        9.40      219.43    159.38 o 
  -2   8   7      554.40      813.00    266.37 o 
  -1   8   7      456.50      547.83    200.24 o 
   0   8   7      771.46      957.85    290.25 o 
   1   8   7        2.51      -99.20    213.10 o 
   2   8   7      307.05      286.58    242.49 o 
   3   8   7     1235.50     1017.72    286.58 o 
   4   8   7      142.30       51.44    275.55 o 
   5   8   7     1752.82     2050.13    360.06 o 
   6   8   7        2.27     -171.23    171.23 o 
   7   8   7      342.29      456.40    405.98 o 
   8   8   7       28.99      -94.44    206.53 o 
   9   8   7     1092.44     1674.72    277.75 o 
  10   8   7      225.27      164.60    215.44 o 
  11   8   7      704.93      668.37    242.72 o 
  12   8   7      241.52      366.91    330.67 o 
 -15   9   7        2.32     -293.93    338.01 o 
 -14   9   7      210.17      143.29    308.62 o 
 -13   9   7       35.93     -301.27    301.27 o 
 -12   9   7      371.07      819.32    330.67 o 
 -11   9   7       88.99      551.11    304.95 o 
 -10   9   7       41.64     -249.84    249.84 o 
  -9   9   7      546.29      911.17    334.34 o 
  -8   9   7      523.18      727.46    315.97 o 
  -7   9   7     1479.97     1032.41    323.32 o 
  -6   9   7       47.84      249.84    290.25 o 
  -5   9   7      122.85        3.09    139.56 o 
  -4   9   7      226.22      492.89    176.53 o 
  -3   9   7      360.59      376.77    155.56 o 
  -2   9   7      431.12      623.97    162.40 o 
  -1   9   7      126.91      586.10    196.03 o 
   0   9   7       32.00      -82.47    177.95 o 
   1   9   7      282.38      538.17    203.63 o 
   2   9   7      824.43      737.42    215.58 o 
   3   9   7       70.76      -91.77    184.65 o 
   4   9   7      676.45      692.86    218.61 o 
   5   9   7      136.60      203.91    220.83 o 
   6   9   7       41.75      -96.40    217.49 o 
   7   9   7      282.38      530.98    251.67 o 
   8   9   7       33.74       88.18    238.81 o 
   9   9   7      352.15        5.51    249.40 o 
 -11  10   7       76.83     -315.97    315.97 o 
 -10  10   7        0.03     -304.95    304.95 o 
  -9  10   7       90.52      249.84    323.32 o 
  -8  10   7      152.71      -58.79    308.62 o 
  -7  10   7      758.20      503.35    334.34 o 
  -6  10   7      184.89     -297.60    297.60 o 
  -5  10   7      194.81      407.82    319.64 o 
  -4  10   7      189.16      202.07    301.27 o 
  -3  10   7        3.14       -1.37    198.43 o 
  -2  10   7       23.25     -213.27    299.44 o 
  -1  10   7      321.38       92.92    209.03 o 
   0  10   7      194.76      230.84    211.85 o 
   1  10   7        1.79     -154.75    206.23 o 
   2  10   7      131.78      291.96    490.49 o 
   3  10   7     1683.26     1732.42    271.86 o 
   4  10   7       97.15      151.50    240.65 o 
   5  10   7        3.41       87.55    240.94 o 
 -26   0   8       50.68      180.03    330.67 o 
 -25   0   8     1407.79     1227.14    356.38 o 
 -24   0   8       13.93     -172.68    301.27 o 
 -23   0   8     7372.87     6686.80    525.39 o 
 -22   0   8     1306.67     1550.46    323.32 o 
 -21   0   8     3368.65     3435.25    382.10 o 
 -20   0   8     7948.02     8711.21    554.78 o 
 -19   0   8    15278.67    15081.90    509.18 o 
 -18   0   8       89.86       44.09    191.05 o 
 -17   0   8    25936.45    26296.46    758.39 o 
 -16   0   8       45.68      102.76    120.62 o 
 -15   0   8     7827.54     8361.99    496.00 o 
 -14   0   8      277.22      335.00    109.02 o 
 -13   0   8    21545.71    21252.42    603.82 o 
 -12   0   8    21225.04    23758.52    655.67 o 
 -11   0   8    88395.66    85740.43   4717.50 o 
  -9   0   8     2179.64     1625.71    220.44 o 
  -8   0   8    84945.52    87660.27   2166.14 o 
  -7   0   8    17119.29    16745.32    454.69 o 
  -6   0   8    17946.90    18310.71    488.22 o 
  -5   0   8     2623.46     2890.73    123.45 o 
  -3   0   8    23834.59    23997.31    612.93 o 
  -2   0   8    12212.02    11936.85    326.57 o 
  -1   0   8       33.39      -43.94     43.94 o 
   0   0   8    29466.30    31404.50    643.37 o 
   1   0   8     2111.72     2210.06    112.99 o 
   2   0   8    11316.56    11953.91    308.80 o 
   3   0   8     3294.10     3326.34    119.26 o 
   4   0   8    47994.61    47977.92    979.99 o 
   5   0   8     2971.11     2903.65    122.78 o 
   6   0   8     6973.06     6252.80    187.98 o 
   7   0   8    10037.89    10385.47    353.93 o 
   8   0   8      611.09      721.08    129.67 o 
   9   0   8     2501.89     2904.10    208.21 o 
  10   0   8     2881.68     3166.61    167.03 o 
  11   0   8     4409.51     4461.89    314.72 o 
  12   0   8     2072.86     2175.86    238.81 o 
  13   0   8     5424.60     5503.78    391.29 o 
  14   0   8      511.22      678.66    275.55 o 
  15   0   8      604.53      810.11    194.79 o 
  16   0   8      253.96      378.66    207.64 o 
  17   0   8     5269.47     5750.10    367.27 o 
  18   0   8     1764.58     1867.65    275.35 o 
  19   0   8      213.76      -82.67    343.52 o 
 -26   1   8      102.05      327.55    237.49 o 
 -25   1   8      527.78      463.39    238.97 o 
 -24   1   8       98.36      154.62    211.85 o 
 -23   1   8      166.22       78.45    198.63 o 
 -22   1   8       39.72      210.02    200.24 o 
 -21   1   8        3.14       69.24    141.73 o 
 -20   1   8      115.01       35.11    182.24 o 
 -19   1   8      484.34      304.39    128.64 o 
 -18   1   8      113.53       66.17     90.42 o 
 -17   1   8      290.02      317.09     89.61 o 
 -16   1   8     1865.50     1875.99    157.03 o 
 -15   1   8       61.76       31.51     72.59 o 
 -14   1   8      218.49      227.68     69.56 o 
 -13   1   8       12.25        3.69     48.13 o 
 -12   1   8      493.04      249.64     84.32 o 
 -11   1   8    15395.24    16143.56    267.60 o 
 -10   1   8     2843.10     2945.55     89.55 o 
  -9   1   8       13.06       80.94     41.51 o 
  -8   1   8     2734.86     2937.00     95.41 o 
  -7   1   8     4578.50     4640.19    191.42 o 
  -5   1   8     1032.95     1114.39    137.78 o 
  -4   1   8       94.55      152.60     47.26 o 
  -3   1   8       78.01       83.77     38.28 o 
  -1   1   8    11419.30    11384.29    224.07 o 
   0   1   8      272.07      345.21     31.87 o 
   1   1   8     5001.13     5544.01    106.97 o 
   2   1   8     3234.94     3466.41     79.60 o 
   3   1   8     9639.08     9326.99    162.78 o 
   4   1   8     7808.54     7391.55    140.77 o 
   5   1   8     1306.13     1460.07     64.89 o 
   6   1   8     4176.11     4381.94    110.96 o 
   7   1   8     5242.34     5028.63    127.66 o 
   8   1   8       45.04       13.92     54.58 o 
   9   1   8      346.43      302.55     64.69 o 
  10   1   8       15.07      -82.78     82.78 o 
  11   1   8      229.88      116.61     83.80 o 
  12   1   8      132.72      267.23    111.96 o 
  13   1   8       64.29      163.67     97.64 o 
  14   1   8       42.92      -50.42    100.28 o 
  15   1   8       38.60      -71.45    147.58 o 
  16   1   8       18.06        9.94    160.00 o 
  17   1   8      329.13       78.87    208.16 o 
  18   1   8        7.38       90.56    227.03 o 
  19   1   8        2.84      -81.35    235.35 o 
 -26   2   8       89.76       99.20    290.25 o 
 -25   2   8      413.11      315.97    297.60 o 
 -24   2   8      158.86      393.12    290.25 o 
 -23   2   8     2174.82     2292.16    261.91 o 
 -22   2   8     1850.94     2058.23    204.34 o 
 -21   2   8     1218.52     1282.45    187.97 o 
 -20   2   8        5.75     -113.85    129.63 o 
 -19   2   8     2972.30     2969.83    193.64 o 
 -18   2   8      614.02      655.08    163.41 o 
 -17   2   8    11982.93    11991.52    427.08 o 
 -16   2   8     1133.55     1141.79    131.31 o 
 -15   2   8     5634.05     5888.18    200.84 o 
 -14   2   8       34.03      -36.51     53.65 o 
 -13   2   8     6898.10     6459.36    145.55 o 
 -12   2   8     1032.95     1324.42     74.57 o 
 -11   2   8    53339.38    52904.13    842.73 o 
 -10   2   8     2067.02     2100.91     70.77 o 
  -9   2   8     5598.01     5148.65    107.47 o 
  -8   2   8    23424.68    23346.55    383.48 o 
  -7   2   8    13879.14    14205.60    340.80 o 
  -6   2   8     6182.94     6031.99    176.23 o 
  -5   2   8      302.71      425.21     73.84 o 
  -4   2   8    16038.28    16758.29    362.20 o 
  -3   2   8     8506.78     8841.58    217.24 o 
  -2   2   8     8098.56     7924.01    168.39 o 
  -1   2   8      332.17      419.51     44.02 o 
   0   2   8    20303.60    19582.74    324.46 o 
   1   2   8      382.13      458.05     37.69 o 
   2   2   8     4970.25     5024.15    103.83 o 
   3   2   8       63.11       55.25     30.89 o 
   4   2   8     5623.78     5188.15    104.16 o 
   5   2   8     9287.33     9037.71    157.09 o 
   6   2   8     9880.81     9741.84    166.68 o 
   7   2   8    10514.02    10679.68    183.17 o 
   8   2   8      381.11      369.35     74.74 o 
   9   2   8     5990.78     6854.21    184.03 o 
  10   2   8       86.68       72.91     78.10 o 
  11   2   8      748.69      904.63    113.89 o 
  12   2   8      835.04      898.42    121.55 o 
  13   2   8     1464.27     1502.92    160.28 o 
  14   2   8     4549.52     5001.42    332.30 o 
  15   2   8       16.43      176.56    197.80 o 
  16   2   8      413.19      355.57    393.12 o 
  17   2   8     3021.78     2847.40    288.97 o 
  18   2   8       28.80      281.89    248.00 o 
  19   2   8       13.99      164.63    243.17 o 
 -25   3   8      592.77      389.45    268.21 o 
 -24   3   8       85.89       98.91    200.48 o 
 -23   3   8      388.79      368.20    194.19 o 
 -22   3   8      267.71      279.53    183.28 o 
 -21   3   8      855.25      697.35    183.55 o 
 -20   3   8        1.43        7.11    158.82 o 
 -19   3   8        7.33      -10.80    178.19 o 
 -18   3   8     2335.02     1777.02    200.24 o 
 -17   3   8       33.24      112.66    115.57 o 
 -16   3   8      776.63      772.21    119.96 o 
 -15   3   8     1615.96     1563.14    133.74 o 
 -14   3   8      797.91      734.77     70.13 o 
 -13   3   8     3005.96     3421.07    111.61 o 
 -12   3   8    11745.88    11293.88    199.50 o 
 -11   3   8    12356.24    12126.63    255.90 o 
 -10   3   8    12095.68    12143.83    225.58 o 
  -9   3   8     7840.64     7870.39    191.60 o 
  -8   3   8      122.02      204.74     63.64 o 
  -7   3   8    42413.05    43300.06    899.76 o 
  -6   3   8    30764.31    33052.21    698.90 o 
  -5   3   8      296.18      348.16     51.15 o 
  -4   3   8     7379.44     7618.93    178.20 o 
  -3   3   8     8197.85     8787.50    194.50 o 
  -2   3   8     9368.08    10023.83    252.71 o 
  -1   3   8    43407.44    43084.24    941.82 o 
   0   3   8    10967.68    10331.77    193.09 o 
   1   3   8     1895.74     2209.71     82.90 o 
   2   3   8    28388.55    31632.48    514.02 o 
   3   3   8    35222.73    36680.25    537.90 o 
   4   3   8    12762.23    12218.06    207.48 o 
   5   3   8     2478.74     2594.54     83.84 o 
   6   3   8      383.89      323.95     47.73 o 
   7   3   8     9188.22     8899.12    285.04 o 
   8   3   8     3361.11     3075.06    158.45 o 
   9   3   8     1770.79     1674.96    139.67 o 
  10   3   8        5.56      -56.97    106.94 o 
  11   3   8     1282.67      765.73    131.66 o 
  12   3   8      274.02      363.81    130.19 o 
  13   3   8       45.23       27.63    156.77 o 
  14   3   8      809.11     1075.30    273.37 o 
  15   3   8      564.47      543.11    162.65 o 
  16   3   8        9.77     -156.77    156.77 o 
  17   3   8       53.95     -162.04    249.84 o 
  18   3   8      299.56      499.67    323.32 o 
 -25   4   8        9.43      109.57    203.59 o 
 -24   4   8      217.41      286.82    198.98 o 
 -23   4   8      215.27      322.87    185.71 o 
 -22   4   8      189.42      -39.82    165.70 o 
 -21   4   8      158.95      152.93    160.67 o 
 -20   4   8        3.66      -28.33    196.56 o 
 -19   4   8      774.26     1075.01    214.93 o 
 -18   4   8      400.04      457.65    176.36 o 
 -17   4   8      693.91      660.12    135.47 o 
 -16   4   8     1489.93     1372.44    143.21 o 
 -15   4   8      183.29       24.35    137.15 o 
 -14   4   8       16.02      107.22     72.24 o 
 -13   4   8     1121.87      863.41    246.16 o 
 -12   4   8     2383.50     2414.60    207.15 o 
 -11   4   8     6075.20     6244.09    256.57 o 
 -10   4   8     2633.89     2567.16    159.82 o 
  -9   4   8     2599.21     2128.92    236.04 o 
  -8   4   8    12788.62    14330.61    301.22 o 
  -7   4   8     8302.13     9676.63    319.77 o 
  -6   4   8     4865.84     4725.41    143.63 o 
  -5   4   8     2034.46     1872.90     73.12 o 
  -4   4   8     1740.33     2316.82     81.58 o 
  -3   4   8      968.29      752.75     61.31 o 
  -2   4   8     4361.43     4579.38    113.83 o 
  -1   4   8    10249.15    11650.53    217.26 o 
   0   4   8     1223.17     1141.65     61.97 o 
   1   4   8      152.78       83.67     68.99 o 
   2   4   8      538.30      475.65    102.68 o 
   3   4   8      148.10      219.00     63.71 o 
   4   4   8      813.06      710.93     68.41 o 
   5   4   8     4582.79     4697.68    218.85 o 
   7   4   8     1827.24     1888.71    196.56 o 
   8   4   8     3706.25     4475.42    244.44 o 
   9   4   8      756.20      738.58    147.42 o 
  10   4   8      877.11      879.02    156.82 o 
  11   4   8      657.76      838.20    161.66 o 
  12   4   8       51.18       90.98    150.07 o 
  13   4   8       97.55      -46.61    156.39 o 
  14   4   8       82.68       64.41    148.47 o 
  15   4   8      355.34      279.63    162.89 o 
  16   4   8      318.35      386.60    165.96 o 
  17   4   8       71.08      -27.44    209.23 o 
  18   4   8      108.82      260.36    396.80 o 
 -24   5   8       80.71      -63.07    157.36 o 
 -23   5   8       91.74      112.61    374.75 o 
 -22   5   8      186.07      247.39    213.10 o 
 -21   5   8      430.09      628.27    135.66 o 
 -20   5   8       16.56       98.16    134.10 o 
 -19   5   8      240.83      352.71    308.62 o 
 -18   5   8      600.92      466.61    312.30 o 
 -17   5   8       59.71      -25.72    257.18 o 
 -16   5   8     2739.35     2432.23    371.08 o 
 -15   5   8       29.34      338.01    260.86 o 
 -14   5   8      966.41      624.59    275.55 o 
 -13   5   8     1811.49     2101.56    312.30 o 
 -12   5   8     7240.69     9041.87    573.15 o 
 -11   5   8     2039.07     2039.30    753.18 o 
 -10   5   8     2698.46     2805.01    136.36 o 
  -9   5   8     4728.68     5136.27    180.25 o 
  -8   5   8      923.05     1118.08    231.47 o 
  -7   5   8    12330.60    13636.84    332.39 o 
  -6   5   8    13459.21    14400.10    290.08 o 
  -5   5   8     1831.81     1990.06     79.26 o 
  -4   5   8     9540.42     9735.60    206.62 o 
  -3   5   8    14648.64    15170.72    296.39 o 
  -2   5   8     2263.65     2727.35    244.49 o 
  -1   5   8    26981.93    28385.56    523.79 o 
   0   5   8     4889.57     4574.56    127.83 o 
   1   5   8       73.38       42.83     51.63 o 
   2   5   8       34.59        3.16     62.19 o 
   3   5   8    15640.02    15695.52    679.78 o 
   4   5   8     9154.09     9191.84    277.94 o 
   5   5   8     1761.54     1935.60    108.70 o 
   6   5   8       70.08       56.44    105.38 o 
   7   5   8     4056.77     3983.07    284.74 o 
   8   5   8     2121.56     2063.18    171.27 o 
   9   5   8       46.21      128.18    130.19 o 
  10   5   8       99.54      178.56    138.41 o 
  11   5   8       69.71       48.50    146.74 o 
  12   5   8      206.50      296.88    160.77 o 
  13   5   8     1231.02      982.36    160.95 o 
  14   5   8      345.67      348.74    168.07 o 
  15   5   8      805.60      671.20    291.57 o 
  16   5   8        6.70      -79.97    167.14 o 
  17   5   8       66.75       37.90    210.50 o 
 -22   6   8      531.08      481.30    396.80 o 
 -21   6   8      144.79      308.62    371.08 o 
 -20   6   8      364.68      455.58    371.08 o 
 -19   6   8      389.95      830.34    349.04 o 
 -18   6   8      964.75      470.28    345.36 o 
 -17   6   8        3.44       99.20    282.90 o 
 -16   6   8     2038.41     2450.60    378.43 o 
 -15   6   8      180.25      268.21    264.53 o 
 -14   6   8       14.44       91.85    246.16 o 
 -13   6   8       44.85      297.60    257.18 o 
 -12   6   8     1770.58     1917.86    308.62 o 
 -11   6   8     2420.13     2156.33    225.95 o 
 -10   6   8     3652.08     3469.50    113.02 o 
  -9   6   8     2047.95     1864.73    156.34 o 
  -8   6   8       35.19     -111.95    111.95 o 
  -7   6   8     3205.52     3228.01    253.51 o 
  -6   6   8       81.62       69.95    126.12 o 
  -5   6   8       89.37      117.90    127.01 o 
  -4   6   8     3015.27     3240.18    227.79 o 
  -3   6   8       86.20      -32.92    125.82 o 
  -2   6   8      381.56      447.16    154.31 o 
  -1   6   8     5328.06     6521.20    347.20 o 
   0   6   8        4.17      -42.36    132.42 o 
   1   6   8      691.08      620.81    153.78 o 
   2   6   8      230.22      187.24    142.60 o 
   3   6   8     2012.18     1682.72    271.88 o 
   4   6   8        6.45      132.27    198.40 o 
   5   6   8      543.98      304.95    216.77 o 
   6   6   8      672.70      520.22    264.53 o 
   7   6   8      243.61      342.12    326.99 o 
   8   6   8     1883.85     1967.53    155.22 o 
   9   6   8     1091.54     1337.19    149.03 o 
  10   6   8       13.67      123.90    130.45 o 
  11   6   8      122.07      101.54    183.70 o 
  12   6   8     1163.76     1328.37    162.19 o 
  13   6   8      754.19      867.89    156.15 o 
  14   6   8     1129.70     1054.15    218.16 o 
  15   6   8        7.62     -147.58    233.67 o 
 -21   7   8       15.75      -80.83    385.78 o 
 -20   7   8       23.60     -146.96    363.73 o 
 -19   7   8      426.36      977.30    400.47 o 
 -18   7   8       42.68      -44.09    326.99 o 
 -17   7   8     1268.84     1454.93    385.78 o 
 -16   7   8       10.78      462.93    319.64 o 
 -15   7   8       30.68       47.76    290.25 o 
 -14   7   8        1.11       73.48    286.58 o 
 -13   7   8      589.92     1337.36    319.64 o 
 -12   7   8      902.25     1032.41    297.60 o 
 -11   7   8      254.12      -40.41    235.14 o 
 -10   7   8     1492.27     1631.28    308.62 o 
  -9   7   8     1299.03     1497.68    177.39 o 
  -8   7   8      517.10      373.07    148.17 o 
  -7   7   8     2203.57     2518.38    213.95 o 
  -6   7   8      758.84     1222.42    178.87 o 
  -5   7   8       65.53      273.64    148.01 o 
  -4   7   8     1543.35     1739.28    200.73 o 
  -3   7   8     4419.30     5013.97    282.86 o 
  -2   7   8      859.06     1186.17    177.83 o 
  -1   7   8     5105.81     5190.31    294.79 o 
   0   7   8      554.60      513.41    163.42 o 
   1   7   8      178.85      205.17    150.64 o 
   2   7   8       39.41     -132.27    216.77 o 
   3   7   8      871.53      507.02    257.18 o 
   4   7   8      618.48      749.51    260.86 o 
   5   7   8       41.60      191.05    246.16 o 
   6   7   8      929.57     1506.37    326.99 o 
   7   7   8     1194.12      977.30    293.93 o 
   8   7   8       13.03     -135.94    260.86 o 
   9   7   8     1257.48     1499.02    341.69 o 
  10   7   8       81.97      383.73    225.84 o 
  11   7   8       14.69       42.59    507.02 o 
  12   7   8      144.58      166.50    330.67 o 
  13   7   8      970.41     1181.76    266.20 o 
  14   7   8       97.93      211.66    426.19 o 
 -18   8   8      347.01      367.41    352.71 o 
 -17   8   8        9.88     -301.27    301.27 o 
 -16   8   8      192.01       40.41    312.30 o 
 -15   8   8     1107.02      896.47    345.36 o 
 -14   8   8       41.55       40.41    315.97 o 
 -13   8   8      642.46      951.58    323.32 o 
 -12   8   8     1363.64      992.00    312.30 o 
 -11   8   8       81.16      551.11    282.90 o 
 -10   8   8      630.58      889.12    301.27 o 
  -9   8   8       44.54      -62.46    264.53 o 
  -8   8   8       73.07      451.91    279.23 o 
  -7   8   8     2318.04     2329.89    228.06 o 
  -6   8   8      166.64      -51.05    159.75 o 
  -5   8   8      327.45       51.53    159.51 o 
  -4   8   8      738.07     1118.96    233.30 o 
  -3   8   8      734.48      709.88    185.09 o 
  -2   8   8      149.27      205.04    167.55 o 
  -1   8   8       33.12     -115.63    161.61 o 
   0   8   8       47.05      360.06    224.12 o 
   1   8   8        2.40      -33.07    224.12 o 
   2   8   8      386.41      426.19    257.18 o 
   3   8   8     1007.91      573.15    301.27 o 
   4   8   8      940.97      462.93    279.23 o 
   5   8   8      278.09       55.11    290.25 o 
   6   8   8      419.06      319.64    312.30 o 
   7   8   8       33.28     -220.44    290.25 o 
   8   8   8     2137.85     1841.46    398.64 o 
   9   8   8       14.68     -210.14    211.15 o 
  10   8   8      448.93      306.60    253.51 o 
  11   8   8      109.59      -97.41    250.61 o 
 -15   9   8      100.69       95.53    352.71 o 
 -14   9   8        8.19      635.61    334.34 o 
 -13   9   8       95.26     -304.95    304.95 o 
 -12   9   8       21.09      205.75    323.32 o 
 -11   9   8      158.96      290.25    319.64 o 
 -10   9   8       12.98      157.98    271.88 o 
  -9   9   8      504.16      459.26    323.32 o 
  -8   9   8      234.71      293.93    304.95 o 
  -7   9   8      190.41     -275.55    275.55 o 
  -6   9   8      271.05      167.23    189.35 o 
  -5   9   8      226.65      187.48    189.17 o 
  -4   9   8     1244.40     1266.47    227.04 o 
  -3   9   8      492.33      847.55    212.61 o 
  -2   9   8      454.33      651.81    206.23 o 
  -1   9   8        6.19      106.55    264.53 o 
   0   9   8       88.07      143.29    257.18 o 
   1   9   8       36.76     -172.68    268.21 o 
   2   9   8      289.01     -135.94    286.58 o 
   3   9   8       54.55      193.86    210.39 o 
   4   9   8       10.17      174.12    218.04 o 
   5   9   8       79.81      -38.86    204.45 o 
   6   9   8      205.46      753.20    250.56 o 
   7   9   8        0.91       75.52    215.58 o 
   8   9   8      221.84      -28.43    221.20 o 
 -11  10   8       74.75       29.39    315.97 o 
 -10  10   8       82.95      -99.20    334.34 o 
  -9  10   8       29.68      334.34    334.34 o 
  -8  10   8       47.09       44.09    315.97 o 
  -7  10   8       58.20      -66.13    304.95 o 
  -6  10   8      303.04        0.00    304.95 o 
  -5  10   8      814.52      584.18    323.32 o 
  -4  10   8        9.44       84.50    210.43 o 
  -3  10   8        3.03       33.07    199.99 o 
  -2  10   8       29.34      -32.82    209.12 o 
  -1  10   8        0.74       81.58    208.83 o 
   0  10   8       71.75      330.28    221.84 o 
   1  10   8       37.80      -33.30    293.93 o 
   2  10   8      210.56       28.64    257.18 o 
   3  10   8        0.81       81.62    229.91 o 
   4  10   8       94.87      186.12    242.82 o 
 -26   1   9        7.01      262.46    238.97 o 
 -25   1   9     1689.04     2429.25    278.55 o 
 -24   1   9       47.05      113.52    205.19 o 
 -23   1   9     5223.06     5727.32    348.20 o 
 -22   1   9       47.35      -52.37    144.32 o 
 -21   1   9      737.95      767.95    160.00 o 
 -20   1   9       48.58       31.61    128.84 o 
 -19   1   9      465.47      230.22    129.06 o 
 -18   1   9      734.60      876.58    108.54 o 
 -17   1   9     6616.33     6386.06    191.56 o 
 -16   1   9     8948.52     9388.52    228.36 o 
 -15   1   9      255.46      205.59     74.03 o 
 -14   1   9     8803.98     8899.18    204.53 o 
 -13   1   9    21884.15    21688.67    386.36 o 
 -12   1   9     5825.13     5169.04    141.55 o 
 -11   1   9     9583.84     8496.17    202.80 o 
 -10   1   9    15016.66    15981.34    319.05 o 
  -9   1   9    15990.92    15511.42    277.34 o 
  -8   1   9        6.98       62.80     42.58 o 
  -7   1   9    62640.36    61285.29   1232.26 o 
  -5   1   9    77014.06    77511.89   1579.51 o 
  -4   1   9      625.33      688.19     76.68 o 
  -3   1   9     1330.12     1480.37     93.52 o 
  -2   1   9    34454.93    34985.50    732.07 o 
  -1   1   9    92816.20    95320.86   1469.18 o 
   0   1   9    78546.66    79251.15   1115.06 o 
   1   1   9      175.14      163.65     36.72 o 
   2   1   9     5445.37     5608.58    113.62 o 
   3   1   9    96713.72    95658.15   1348.48 o 
   4   1   9    17266.17    17435.45    277.82 o 
   5   1   9    15684.86    16229.37    266.37 o 
   6   1   9     3016.59     2927.02     92.95 o 
   7   1   9    13185.20    12796.70    228.75 o 
   8   1   9      260.92      372.40     65.05 o 
   9   1   9    25321.90    25518.48    412.36 o 
  10   1   9     2920.12     2930.79    167.43 o 
  11   1   9     6566.52     6584.41    198.72 o 
  12   1   9      483.31      481.76     97.80 o 
  13   1   9     1242.83     1421.31    139.67 o 
  14   1   9      110.86       73.66    145.46 o 
  15   1   9     1714.41     1518.29    189.95 o 
  16   1   9      400.55      654.83    178.59 o 
  17   1   9       24.68      238.24    214.32 o 
  18   1   9      208.34      247.59    312.30 o 
  19   1   9      105.96      281.74    246.15 o 
 -26   2   9      116.74     -279.23    279.23 o 
 -25   2   9        2.65     -154.31    279.23 o 
 -24   2   9        1.61      205.75    271.88 o 
 -23   2   9       35.25      186.15    165.91 o 
 -22   2   9      265.49      233.27    155.77 o 
 -21   2   9      635.66      644.37    156.46 o 
 -20   2   9      278.44      417.82    140.17 o 
 -19   2   9     2378.46     2396.13    250.12 o 
 -18   2   9     1175.98     1179.20    145.70 o 
 -17   2   9      428.12      536.52    126.71 o 
 -16   2   9      448.97      260.62     84.43 o 
 -15   2   9    10877.76    10536.77    394.68 o 
 -14   2   9     1548.02     1377.99    100.31 o 
 -13   2   9      450.54      325.79     72.66 o 
 -12   2   9     4684.51     4686.03    203.57 o 
 -11   2   9    11667.44    11546.77    253.43 o 
 -10   2   9     2648.74     2749.52     82.40 o 
  -9   2   9     1561.90     1672.32     59.29 o 
  -8   2   9     3045.46     2903.92     79.74 o 
  -7   2   9    11612.75    11964.22    254.60 o 
  -6   2   9       37.42       -9.06     52.36 o 
  -5   2   9       84.59        1.12     44.77 o 
  -4   2   9     1566.49     1672.36    108.57 o 
  -3   2   9      930.58      894.45     67.53 o 
  -2   2   9     9055.91     8738.76    215.12 o 
  -1   2   9      424.14      384.84     41.23 o 
   0   2   9     3595.80     3539.61     83.99 o 
   1   2   9     1189.63     1031.96     48.96 o 
   2   2   9      135.50       97.37     27.11 o 
   3   2   9    10127.75    10906.21    187.60 o 
   4   2   9      155.94      127.75     39.58 o 
   5   2   9     4511.09     4762.29    106.45 o 
   6   2   9     3160.42     3069.14     88.44 o 
   7   2   9       23.15      -48.20     52.32 o 
   8   2   9      492.08      544.41     79.01 o 
   9   2   9     6201.55     6068.51    180.51 o 
  10   2   9     4845.74     4428.34    233.12 o 
  11   2   9      280.16      188.89    104.88 o 
  12   2   9       91.22       71.27    106.25 o 
  13   2   9     4762.37     5230.02    317.38 o 
  14   2   9     5905.82     5336.55    260.06 o 
  15   2   9     1090.25     1007.42    178.01 o 
  16   2   9        5.57       62.92    204.01 o 
  17   2   9      561.47      325.25    229.82 o 
  18   2   9      488.26      804.88    325.15 o 
 -26   3   9      455.03      418.84    275.55 o 
 -25   3   9      474.56      699.41    217.50 o 
 -24   3   9       53.64      189.33    201.17 o 
 -23   3   9     1567.72     1691.59    378.43 o 
 -22   3   9        3.55      -96.29    164.44 o 
 -21   3   9      656.43      945.59    186.22 o 
 -20   3   9      302.73      418.33    160.40 o 
 -19   3   9      110.03      102.40    167.17 o 
 -18   3   9      749.30      823.79    132.56 o 
 -17   3   9      897.34      945.05    126.47 o 
 -16   3   9     2985.78     2906.18    166.64 o 
 -15   3   9      156.58       62.44     63.93 o 
 -14   3   9      143.00       13.02     55.85 o 
 -13   3   9    12791.74    12913.37    274.01 o 
 -12   3   9     2221.13     2312.27    146.83 o 
 -11   3   9    10297.95     9391.59    229.96 o 
 -10   3   9      760.46      674.76     86.53 o 
  -8   3   9     8345.22     9061.88    511.41 o 
  -7   3   9    10839.26    10230.98    230.29 o 
  -6   3   9      279.26      133.16     53.73 o 
  -5   3   9     6894.07     6774.59    169.76 o 
  -4   3   9     1902.08     2068.38     75.65 o 
  -3   3   9     1603.28     1812.92     71.35 o 
  -2   3   9    18377.88    18629.92    318.81 o 
  -1   3   9      571.70      442.41     47.33 o 
   0   3   9    21849.10    22596.01    418.27 o 
   1   3   9     1436.14     1522.67     96.05 o 
   2   3   9     1539.04     1540.16    113.46 o 
   3   3   9    12244.74    11766.71    202.18 o 
   4   3   9     2193.37     2308.18     73.86 o 
   5   3   9     3918.42     3959.04     98.68 o 
   6   3   9     3277.62     3459.56    250.80 o 
   7   3   9      171.47      186.18     67.69 o 
   8   3   9      242.44      261.39     89.90 o 
   9   3   9    10262.16    10507.65    395.80 o 
  10   3   9     2281.78     2368.76    266.48 o 
  11   3   9     2599.43     2667.45    177.38 o 
  12   3   9      355.13      448.29    135.80 o 
  13   3   9      209.19      329.29    143.40 o 
  14   3   9       67.74      174.59    235.14 o 
  15   3   9      703.14      775.07    169.52 o 
  16   3   9       15.17      273.63    168.22 o 
  17   3   9      444.06      514.37    308.62 o 
  18   3   9        0.39      297.60    312.30 o 
 -25   4   9      365.50      447.85    206.38 o 
 -24   4   9       58.84     -110.37    180.07 o 
 -23   4   9       81.73       62.97    174.14 o 
 -22   4   9       56.48       77.83    196.56 o 
 -21   4   9     2021.25     1835.35    314.13 o 
 -20   4   9      240.58       65.45    147.39 o 
 -19   4   9     1484.78     1502.37    169.62 o 
 -18   4   9      403.66      345.80    150.64 o 
 -17   4   9      859.48      970.86    136.60 o 
 -16   4   9      142.06      148.24    111.15 o 
 -15   4   9    20599.34    19923.38    442.69 o 
 -14   4   9      707.94      944.23    268.21 o 
 -13   4   9     2597.60     2292.62    315.97 o 
 -12   4   9     2053.91     1040.97    872.59 o 
 -11   4   9     6071.34     5450.77    602.22 o 
 -10   4   9     2864.21     2884.89    133.81 o 
  -9   4   9      288.91      333.05     67.40 o 
  -8   4   9     2055.63     2207.72    104.18 o 
  -7   4   9    19409.57    20805.56    687.08 o 
  -6   4   9     6475.34     6580.86    176.01 o 
  -5   4   9     6966.22     7842.91    198.52 o 
  -4   4   9    11991.88    12790.62    237.63 o 
  -3   4   9       63.83      -40.22     43.04 o 
  -2   4   9     2253.50     1960.94     78.39 o 
  -1   4   9      238.79      238.01     48.36 o 
   0   4   9     8018.56     8042.72    169.49 o 
   1   4   9     8020.55     8519.15    177.31 o 
   2   4   9       96.05       82.95     58.21 o 
   3   4   9     1499.38     1555.71    214.17 o 
   4   4   9      600.42      597.01     80.12 o 
   5   4   9     1633.73     1928.88    260.86 o 
   6   4   9      737.28      568.00    123.70 o 
   7   4   9     4480.15     4267.33    236.31 o 
   8   4   9      126.81      230.16    167.17 o 
   9   4   9    16880.15    16821.75    535.66 o 
  10   4   9     8063.93     7951.01    348.86 o 
  11   4   9     1084.91     1150.81    262.70 o 
  12   4   9      255.08      196.75    260.86 o 
  13   4   9     6920.24     7290.29    357.10 o 
  14   4   9     3084.88     3148.06    304.68 o 
  15   4   9      377.74      127.71    197.65 o 
  16   4   9      547.40      397.18    181.76 o 
  17   4   9     2107.14     2266.22    317.81 o 
 -24   5   9      275.51      236.09    152.19 o 
 -23   5   9      347.93      268.31    139.77 o 
 -22   5   9       31.26     -126.76    126.76 o 
 -21   5   9     1957.24     1660.51    172.68 o 
 -20   5   9       12.62     -275.55    275.55 o 
 -19   5   9        6.40      106.55    308.62 o 
 -18   5   9      634.48      793.60    319.64 o 
 -17   5   9        7.78      -25.72    275.55 o 
 -16   5   9     1027.89     1120.59    315.97 o 
 -15   5   9       20.72      238.81    260.86 o 
 -14   5   9      172.85      521.72    246.16 o 
 -13   5   9     1914.02     1800.29    312.30 o 
 -12   5   9     1901.69     1991.02    293.93 o 
 -11   5   9       73.22      123.90    108.49 o 
 -10   5   9        1.52      -18.90     78.56 o 
  -9   5   9     1505.57     1519.06    109.82 o 
  -8   5   9        9.96      129.40     82.94 o 
  -7   5   9     2868.06     2792.11    126.73 o 
  -6   5   9     4388.68     4722.42    164.00 o 
  -5   5   9       46.49       17.81     43.12 o 
  -4   5   9     7122.96     7597.74    260.91 o 
  -3   5   9     1514.56     1514.01     75.73 o 
  -2   5   9       37.12      -56.74     56.74 o 
  -1   5   9     6464.39     7521.01    246.65 o 
   0   5   9     2380.18     2530.53    102.54 o 
   1   5   9     1120.83      995.86    127.27 o 
   2   5   9      447.18      299.70    134.70 o 
   3   5   9       78.34       85.59     53.25 o 
   4   5   9      769.48      828.91    120.05 o 
   5   5   9        0.01       76.83    104.46 o 
   6   5   9        9.71     -113.90    113.90 o 
   7   5   9     1371.22     1122.91    149.66 o 
   8   5   9     1913.63     1772.01    167.85 o 
   9   5   9     1725.47     1575.39    176.67 o 
  10   5   9      628.56      938.63    235.14 o 
  11   5   9      874.79     1343.93    182.50 o 
  12   5   9      347.90      253.75    170.56 o 
  13   5   9        0.45       80.99    171.00 o 
  14   5   9       87.89       -2.52    155.07 o 
  15   5   9      273.89      670.17    182.86 o 
  16   5   9       31.24      218.12    177.58 o 
 -22   6   9        0.37      -62.46    352.71 o 
 -21   6   9      735.72      907.49    389.45 o 
 -20   6   9       58.87      268.21    349.04 o 
 -19   6   9      721.42      558.46    334.34 o 
 -18   6   9       18.29      286.58    338.01 o 
 -17   6   9      146.74     -227.79    293.93 o 
 -16   6   9      297.55       69.81    293.93 o 
 -15   6   9     2691.70     2608.59    393.12 o 
 -14   6   9      243.74     -128.59    231.47 o 
 -13   6   9      943.60     1168.35    304.95 o 
 -12   6   9      635.91      547.44    271.88 o 
 -11   6   9     5213.53     5105.09    356.38 o 
 -10   6   9       50.94      -55.51     56.87 o 
  -9   6   9     1100.11     1159.83     96.52 o 
  -8   6   9      402.56       -1.24    129.13 o 
  -7   6   9      735.72      865.46    152.58 o 
  -6   6   9     1301.87     1378.03    172.61 o 
  -5   6   9     1345.04     1345.70    224.12 o 
  -4   6   9      978.95      914.54    150.92 o 
  -3   6   9      873.80      924.49    159.38 o 
  -2   6   9      410.14      527.50    141.76 o 
  -1   6   9      519.30      357.38    143.33 o 
   0   6   9     5467.99     5587.14    289.24 o 
   1   6   9     8609.29     8404.31    349.42 o 
   2   6   9      621.90     1028.74    257.18 o 
   3   6   9     4120.91     4353.77    389.45 o 
   4   6   9      237.34      204.02     82.06 o 
   5   6   9      475.48      547.44     76.51 o 
   6   6   9      360.18      498.22    109.53 o 
   7   6   9      617.04      478.68    118.58 o 
   8   6   9       26.47      -18.80    116.12 o 
   9   6   9     2441.22     2382.03    360.06 o 
  10   6   9     1323.96     1376.82    299.44 o 
  11   6   9      889.41      788.28    251.67 o 
  12   6   9       26.51       79.91    132.57 o 
  13   6   9     2258.57     1978.13    189.64 o 
  14   6   9     1604.54     1474.79    184.16 o 
  15   6   9      193.75      204.75    168.04 o 
 -21   7   9      581.39      279.23    367.41 o 
 -20   7   9       88.06       36.74    367.41 o 
 -19   7   9       15.99      279.23    334.34 o 
 -18   7   9       36.28     -293.93    326.99 o 
 -17   7   9       19.23      -11.02    323.32 o 
 -16   7   9       17.65      -84.50    304.95 o 
 -15   7   9      209.76       62.46    271.88 o 
 -14   7   9       67.98       88.18    282.90 o 
 -13   7   9       27.63      -99.20    253.51 o 
 -12   7   9      228.92      345.36    257.18 o 
 -11   7   9       11.14     -132.27    249.84 o 
 -10   7   9       19.72      132.27    231.47 o 
  -9   7   9     1806.90     2088.83    203.85 o 
  -8   7   9      842.39     1319.52    341.69 o 
  -7   7   9      110.46       65.46    181.87 o 
  -6   7   9     2107.11     2520.30    220.54 o 
  -5   7   9     1282.99     1365.71    181.63 o 
  -4   7   9     5687.85     5655.71    301.25 o 
  -3   7   9      466.64      497.73    164.83 o 
  -2   7   9       35.84     -145.42    145.42 o 
  -1   7   9     5504.86     7087.70    341.62 o 
   0   7   9      652.62      810.62    312.30 o 
   1   7   9      763.25      841.36    249.84 o 
   2   7   9       63.68      363.73    246.16 o 
   3   7   9     1384.48     2593.89    360.06 o 
   4   7   9     1624.78     1807.64    315.97 o 
   5   7   9     1491.30     2064.82    338.01 o 
   6   7   9      405.39      657.66    297.60 o 
   7   7   9      108.08      -73.48    249.84 o 
   8   7   9      390.26      209.42    293.93 o 
   9   7   9       14.74       33.07    275.55 o 
  10   7   9      708.48      620.92    319.64 o 
  11   7   9      295.11     -129.25    231.17 o 
  12   7   9      448.92      372.31    257.16 o 
  13   7   9       67.67     -209.81    246.44 o 
 -19   8   9        0.36      360.06    352.71 o 
 -18   8   9       66.59       25.72    356.38 o 
 -17   8   9        0.14      238.81    349.04 o 
 -16   8   9       39.42      315.97    323.32 o 
 -15   8   9      813.36      558.46    349.04 o 
 -14   8   9     1233.10     1576.17    360.06 o 
 -13   8   9      693.03      282.90    308.62 o 
 -12   8   9      400.90      481.30    315.97 o 
 -11   8   9       12.80      319.64    275.55 o 
 -10   8   9     1535.09     1704.77    352.71 o 
  -9   8   9       30.12      161.66    268.21 o 
  -8   8   9      406.21      370.03    177.39 o 
  -7   8   9        5.41      -95.82    157.09 o 
  -6   8   9       56.96      -98.97    163.12 o 
  -5   8   9      583.29      759.56    304.95 o 
  -4   8   9       33.50      109.22    169.35 o 
  -3   8   9       65.26      218.69    173.54 o 
  -2   8   9     1082.25      972.91    203.91 o 
  -1   8   9      344.99      304.89    191.05 o 
   0   8   9      376.08     1164.68    297.60 o 
   1   8   9      647.79     1153.66    297.60 o 
   2   8   9      278.40      378.43    279.23 o 
   3   8   9     1339.06     1385.12    319.64 o 
   4   8   9      297.29      429.87    301.27 o 
   5   8   9        9.44       33.07    290.25 o 
   6   8   9      380.35      507.02    326.99 o 
   7   8   9      250.40      275.55    319.64 o 
   8   8   9       19.85      440.89    341.69 o 
   9   8   9       44.47       53.58    217.07 o 
  10   8   9       66.51      161.64    249.36 o 
  11   8   9       44.50     -166.78    345.36 o 
 -16   9   9        0.91     -198.40    315.97 o 
 -15   9   9       12.56      477.63    371.08 o 
 -14   9   9        0.58      -44.09    301.27 o 
 -13   9   9       63.06      -33.07    301.27 o 
 -12   9   9      187.83      146.96    308.62 o 
 -11   9   9      123.69      271.88    315.97 o 
 -10   9   9       45.43       88.18    279.23 o 
  -9   9   9       90.04      -88.18    286.58 o 
  -8   9   9        2.36     -161.66    279.23 o 
  -7   9   9      178.85      389.45    297.60 o 
  -6   9   9       63.70      193.84    188.02 o 
  -5   9   9       97.57      105.24    188.80 o 
  -4   9   9      387.24      520.42    231.47 o 
  -3   9   9      796.20      675.61    225.95 o 
  -2   9   9        1.26     -146.96    231.47 o 
  -1   9   9     1540.73     2141.98    367.41 o 
   0   9   9      278.36      371.08    271.88 o 
   1   9   9      429.93      529.07    308.62 o 
   2   9   9       15.43       69.81    301.27 o 
   3   9   9      415.72      584.18    323.32 o 
   4   9   9      438.48      496.00    345.36 o 
   5   9   9      106.11       99.87    462.93 o 
   6   9   9      101.35      354.37    251.67 o 
   7   9   9        0.85       -0.79    239.80 o 
   8   9   9       72.41       94.08    240.30 o 
 -11  10   9      219.75      308.62    349.04 o 
 -10  10   9      146.24      198.40    338.01 o 
  -9  10   9      127.08      198.40    308.62 o 
  -8  10   9       67.79      180.03    319.64 o 
  -7  10   9       23.79       -3.67    319.64 o 
  -6  10   9      677.62      393.12    334.34 o 
  -5  10   9       16.39      -77.16    304.95 o 
  -4  10   9      202.10      141.45    205.24 o 
  -3  10   9      164.05       97.72    369.24 o 
  -2  10   9       50.10       85.83    210.77 o 
  -1  10   9       80.83      176.05    221.57 o 
   0  10   9       82.60       53.83    215.99 o 
   1  10   9     1083.61     1069.57    446.40 o 
   2  10   9       52.70       75.32    223.42 o 
   3  10   9       37.42      -39.75    213.38 o 
 -27   0  10      131.40      297.60    345.36 o 
 -26   0  10      202.53      367.41    326.99 o 
 -25   0  10      309.89      609.89    341.69 o 
 -24   0  10      312.04      720.12    304.95 o 
 -23   0  10     1815.72     1535.76    319.64 o 
 -22   0  10     7304.85     7487.74    540.09 o 
 -21   0  10      105.82       18.37    235.14 o 
 -20   0  10     5989.13     6886.45    345.50 o 
 -19   0  10    17595.19    18142.76    583.13 o 
 -18   0  10       97.45      499.02    154.43 o 
 -17   0  10    11901.62    12033.01    431.17 o 
 -16   0  10      129.50      189.73    161.66 o 
 -15   0  10    14355.84    13708.93    446.64 o 
 -14   0  10    23452.91    22654.01    646.50 o 
 -13   0  10     2830.89     2616.74    170.03 o 
 -12   0  10    16233.59    16617.00    490.50 o 
 -11   0  10    12505.66    13748.33    898.31 o 
 -10   0  10      112.60       34.13    146.96 o 
  -9   0  10     8151.64     7422.23    249.48 o 
  -8   0  10      177.15       93.40     91.85 o 
  -4   0  10      624.53      489.26     63.56 o 
  -3   0  10   174023.22   168702.56   4105.23 o 
  -2   0  10     1955.25     2127.67    128.59 o 
  -1   0  10   107646.30   108116.99   2141.10 o 
   0   0  10     5015.24     4914.61    146.15 o 
   1   0  10      291.74      324.29     53.55 o 
   2   0  10    16630.12    17617.06    391.38 o 
   3   0  10      621.06      512.15     67.09 o 
   4   0  10     2621.93     2683.24    126.16 o 
   5   0  10    12151.89    11675.36    294.12 o 
   6   0  10    22185.40    21248.22    484.97 o 
   7   0  10     3668.51     3972.41    164.68 o 
   8   0  10     1732.55     1819.43    138.74 o 
   9   0  10    29072.00    28262.87    640.59 o 
  10   0  10    25424.62    26085.92    605.10 o 
  11   0  10      272.52      313.91    117.33 o 
  12   0  10      643.09      759.40    181.80 o 
  13   0  10    25973.58    25760.78    770.29 o 
  14   0  10      165.58      440.76    193.43 o 
  15   0  10    10031.45     9720.01    441.67 o 
  16   0  10      836.14      481.78    233.30 o 
  17   0  10      220.33        2.33    512.53 o 
  18   0  10      530.92      231.47    352.71 o 
 -27   1  10       56.03      129.57    391.29 o 
 -26   1  10       36.34      -58.72    219.57 o 
 -25   1  10      318.70       71.70    207.10 o 
 -24   1  10       23.07      320.48    248.00 o 
 -23   1  10       73.60      106.18    255.35 o 
 -22   1  10      241.41      -11.05    147.29 o 
 -21   1  10      443.41      543.09    151.78 o 
 -20   1  10      124.24      -12.96    126.55 o 
 -19   1  10      473.23      530.52    130.99 o 
 -18   1  10       96.69      119.66     99.87 o 
 -17   1  10     1657.06     1330.39    118.53 o 
 -16   1  10      132.98       39.16     89.98 o 
 -15   1  10      869.00      929.69     97.17 o 
 -14   1  10     1288.77     1287.54     99.20 o 
 -13   1  10      122.14       85.40     58.13 o 
 -12   1  10       43.53       63.68     53.19 o 
 -11   1  10     1359.32     1435.92     81.13 o 
 -10   1  10     1370.49     1540.10     80.90 o 
  -9   1  10       48.81      116.80     66.58 o 
  -8   1  10     1233.35     1291.14     71.15 o 
  -7   1  10      160.63      -12.56     44.99 o 
  -6   1  10       58.38        5.91     27.16 o 
  -3   1  10      840.27      955.00    192.89 o 
  -2   1  10     3961.09     3745.10     91.51 o 
  -1   1  10     3190.22     3155.76     87.20 o 
   0   1  10       39.91       47.49     31.94 o 
   1   1  10     2093.17     2181.42     68.07 o 
   2   1  10     1077.49     1287.55     58.26 o 
   3   1  10      277.04      293.29     48.38 o 
   4   1  10     2842.96     3157.68     92.67 o 
   5   1  10      541.23      581.50     56.54 o 
   6   1  10        8.60      -30.93     51.12 o 
   7   1  10      468.07      474.79     62.78 o 
   8   1  10      644.73      711.91     73.86 o 
   9   1  10      918.88      961.92     82.14 o 
  10   1  10      555.88      546.43     90.06 o 
  11   1  10      383.07      321.17     96.49 o 
  12   1  10      182.23       37.87     97.84 o 
  13   1  10      192.85        0.49    135.73 o 
  14   1  10      540.58      203.20    156.94 o 
  15   1  10       35.20      151.58    155.68 o 
  16   1  10       10.95      345.74    177.78 o 
  17   1  10       16.66     -210.58    268.21 o 
  18   1  10      114.99      588.75    260.86 o 
 -26   2  10     1150.62     1532.08    345.36 o 
 -25   2  10      163.88       -7.35    271.88 o 
 -24   2  10       75.43      -43.82    277.05 o 
 -23   2  10       42.95       33.52    247.56 o 
 -22   2  10       91.94     -143.51    143.51 o 
 -21   2  10       32.17      -42.44    137.15 o 
 -20   2  10      868.27      822.33    152.49 o 
 -19   2  10     7580.82     7718.26    293.97 o 
 -18   2  10     2628.58     2609.50    228.40 o 
 -17   2  10     9174.21     9032.05    260.91 o 
 -16   2  10       26.11      -26.04     79.50 o 
 -15   2  10     1567.65     1566.10    111.72 o 
 -14   2  10     7613.42     7421.41    210.87 o 
 -13   2  10     3843.18     3444.55    121.44 o 
 -12   2  10      169.29      129.54     39.94 o 
 -11   2  10     1440.23     1296.95     69.37 o 
 -10   2  10     1020.57      881.63     72.73 o 
  -9   2  10     8896.15     9195.21    197.31 o 
  -8   2  10       54.32       45.88     24.44 o 
  -7   2  10     9735.96     8840.53    180.32 o 
  -6   2  10    26521.93    24893.29   1106.84 o 
  -5   2  10      857.43      968.53     74.65 o 
  -4   2  10     4885.31     4669.21    193.86 o 
  -3   2  10    50325.60    48857.64    768.40 o 
  -2   2  10     1069.80     1064.43     56.20 o 
  -1   2  10    35266.75    34692.59    556.87 o 
   0   2  10     9000.57     8910.10    156.25 o 
   1   2  10      361.70      403.76     42.16 o 
   2   2  10      492.19      549.83     52.55 o 
   3   2  10     6738.56     6977.79    141.10 o 
   4   2  10     4189.39     3995.87    106.39 o 
   5   2  10     6632.92     6632.60    132.40 o 
   6   2  10    17904.52    18173.63    301.80 o 
   7   2  10      348.08      400.34     63.85 o 
   8   2  10       97.65       75.45     76.12 o 
   9   2  10    23342.30    24043.27    491.62 o 
  10   2  10     4697.44     5307.04    198.31 o 
  11   2  10      190.59      334.35    109.47 o 
  12   2  10     2176.66     2287.85    217.62 o 
  13   2  10    13774.33    13939.60    411.24 o 
  14   2  10      109.82       48.22    145.23 o 
  15   2  10     6383.04     6411.64    364.45 o 
  16   2  10        3.10     -161.75    201.23 o 
  17   2  10      744.36      747.70    295.76 o 
  18   2  10       78.54       54.17    259.02 o 
 -26   3  10        0.85     -169.01    246.16 o 
 -25   3  10       50.84      176.63    212.71 o 
 -24   3  10     1508.57     1417.13    228.36 o 
 -23   3  10      921.77      846.77    201.68 o 
 -22   3  10       76.68       31.80    167.46 o 
 -21   3  10       31.85      192.13    161.73 o 
 -20   3  10       69.77      112.27    150.89 o 
 -19   3  10     2484.40     2725.44    216.97 o 
 -18   3  10     1142.50      848.83    132.97 o 
 -17   3  10     4108.20     4122.53    208.65 o 
 -16   3  10       35.64       30.41    101.87 o 
 -15   3  10     3112.92     2952.11    126.97 o 
 -14   3  10     2982.24     2750.02    132.04 o 
 -13   3  10     5549.89     5342.72    244.93 o 
 -12   3  10       10.04      -40.59     56.60 o 
 -11   3  10     3074.88     2891.70    117.59 o 
 -10   3  10     3612.30     3891.06    212.22 o 
  -9   3  10     8339.43     9101.95    244.53 o 
  -8   3  10     1749.52     1646.25     90.26 o 
  -7   3  10      643.57      726.04     69.24 o 
  -6   3  10       94.22      114.90     53.85 o 
  -5   3  10    36774.05    38869.69    708.13 o 
  -4   3  10    11150.23    11652.71    218.25 o 
  -3   3  10     9627.80    10410.91    198.64 o 
  -2   3  10     1527.39     1657.98     70.55 o 
  -1   3  10    25360.27    25994.22    432.73 o 
   0   3  10    18405.25    20777.31    390.86 o 
   1   3  10     2584.39     2909.26     95.36 o 
   2   3  10       59.97       96.51     39.32 o 
   3   3  10     6461.37     6741.39    155.17 o 
   4   3  10     2931.31     2870.16     92.73 o 
   5   3  10     7501.92     7809.74    257.73 o 
   6   3  10       24.12       63.78     44.01 o 
   7   3  10     5431.35     5439.83    179.66 o 
   8   3  10       77.82      159.50    120.02 o 
   9   3  10     1118.99     1126.49    137.78 o 
  10   3  10       11.04     -114.88    114.88 o 
  11   3  10     2458.32     2526.44    181.10 o 
  12   3  10      284.51      121.43    135.31 o 
  13   3  10       46.62       67.63    143.40 o 
  14   3  10      118.70      197.18    183.58 o 
  15   3  10      211.89      263.41    161.78 o 
  16   3  10      411.85      163.69    209.03 o 
  17   3  10        0.09      102.87    323.32 o 
 -25   4  10      317.19      505.65    198.44 o 
 -24   4  10       55.39      147.61    180.07 o 
 -23   4  10        1.12     -163.99    163.99 o 
 -22   4  10       70.92       88.10    163.46 o 
 -21   4  10      225.26      320.61    155.22 o 
 -20   4  10     1639.58     1526.07    235.14 o 
 -19   4  10       91.04      242.58    133.34 o 
 -18   4  10      614.55      420.07    128.16 o 
 -17   4  10      250.39      266.37    248.00 o 
 -16   4  10       34.75       51.32     66.01 o 
 -15   4  10      745.03      845.03    257.18 o 
 -14   4  10     1951.51     2799.64    345.36 o 
 -13   4  10      381.05      392.23     91.98 o 
 -12   4  10      828.60      842.45    174.52 o 
 -11   4  10      667.96      725.57     92.35 o 
 -10   4  10     3605.44     3551.63    224.85 o 
  -9   4  10      210.20      141.77     65.98 o 
  -8   4  10      136.04      120.85     64.27 o 
  -7   4  10      848.08      844.18    100.76 o 
  -6   4  10    10177.08     9920.39    231.13 o 
  -5   4  10     1540.15     1732.44     85.80 o 
  -4   4  10     4666.71     4936.69    154.07 o 
  -3   4  10    12125.69    12289.40    234.28 o 
  -2   4  10       55.99        0.12     47.12 o 
  -1   4  10    11477.54    11500.98    221.56 o 
   0   4  10     2006.30     2114.81    137.35 o 
   1   4  10     1174.96     1164.14     89.72 o 
   2   4  10      452.04      463.05     76.18 o 
   3   4  10     1512.39     1654.80     92.89 o 
   4   4  10      245.64      340.43    108.38 o 
   5   4  10        4.71      124.92    110.05 o 
   6   4  10       66.87      -63.05    126.76 o 
   7   4  10     1382.65     1241.85    158.02 o 
   8   4  10      265.50      299.54    135.86 o 
   9   4  10      193.04      259.35    284.74 o 
  10   4  10      531.02      656.89    167.67 o 
  11   4  10      480.92      562.07    164.09 o 
  12   4  10      235.12      254.95    176.51 o 
  13   4  10     2559.09     2530.47    350.87 o 
  14   4  10      383.58      604.22    202.83 o 
  15   4  10      276.09      352.42    175.77 o 
  16   4  10      394.60      547.29    192.98 o 
 -24   5  10      601.93      670.42    233.30 o 
 -23   5  10     2174.52     2082.88    343.52 o 
 -22   5  10       12.93      635.61    363.73 o 
 -21   5  10      649.66      503.35    349.04 o 
 -20   5  10        1.56       22.04    290.25 o 
 -19   5  10      697.25     1054.46    345.36 o 
 -18   5  10       10.64      146.96    293.93 o 
 -17   5  10     5890.75     6043.84    518.04 o 
 -16   5  10       38.17      128.59    271.88 o 
 -15   5  10     1187.96     1480.65    304.95 o 
 -14   5  10     1351.54     1851.73    326.99 o 
 -13   5  10     6352.72     6653.73    514.37 o 
 -12   5  10       13.73     -154.31    154.31 o 
 -11   5  10     7826.01     7739.12    393.12 o 
 -10   5  10     1558.49     1756.74    210.56 o 
  -9   5  10     1615.68     1859.68    122.77 o 
  -8   5  10      251.02      283.39     84.99 o 
  -7   5  10      180.70      249.19     61.85 o 
  -6   5  10      151.57      100.29     57.84 o 
  -5   5  10    13833.99    14652.85    503.30 o 
  -4   5  10     4341.31     5053.29    178.23 o 
  -3   5  10      335.93      268.23     97.04 o 
  -2   5  10     1654.35     1774.40    107.63 o 
  -1   5  10    13812.56    15194.06    372.99 o 
   0   5  10       83.28      124.69     98.64 o 
   1   5  10     5059.33     5066.67    185.64 o 
   2   5  10      336.36      171.39     89.47 o 
   3   5  10     7168.37     7879.27    290.19 o 
   4   5  10     2191.59     1706.82    148.83 o 
   5   5  10     6915.06     8083.83    315.55 o 
   6   5  10      270.43      345.22    125.02 o 
   7   5  10     1107.33      975.46    151.31 o 
   8   5  10       14.09      -34.54    310.46 o 
   9   5  10       61.60       75.67    140.28 o 
  10   5  10      160.02       75.12    150.20 o 
  11   5  10     1480.96     1782.60    212.41 o 
  12   5  10        3.76      351.83    177.90 o 
  13   5  10       15.55       41.50    279.23 o 
  14   5  10      182.68      294.28    280.66 o 
  15   5  10      158.94       45.45    171.18 o 
 -23   6  10      146.90     -338.01    382.10 o 
 -22   6  10       61.78       91.85    367.41 o 
 -21   6  10      357.20      551.11    352.71 o 
 -20   6  10      855.08     1087.52    385.78 o 
 -19   6  10      112.88      407.82    319.64 o 
 -18   6  10     1380.91     1201.42    349.04 o 
 -17   6  10      110.19      165.33    282.90 o 
 -16   6  10       70.90      393.12    286.58 o 
 -15   6  10     2843.39     2476.32    385.78 o 
 -14   6  10       10.95      154.31    246.16 o 
 -13   6  10     5564.84     4739.54    448.24 o 
 -12   6  10      286.66      -66.13    227.79 o 
 -11   6  10      290.48      276.32    137.41 o 
 -10   6  10     3095.18     3318.22    130.83 o 
  -9   6  10      551.52      768.59     90.15 o 
  -8   6  10     1085.34     1097.39     67.62 o 
  -7   6  10       18.34       32.11     82.91 o 
  -6   6  10     1441.60     1483.61    176.51 o 
  -5   6  10      111.32      172.30    136.52 o 
  -4   6  10     2494.51     2696.17    212.91 o 
  -3   6  10     1585.74     1471.31    183.96 o 
  -2   6  10     3109.28     3937.48    254.24 o 
  -1   6  10     3708.49     3169.18    230.82 o 
   0   6  10       44.37      -25.27    137.40 o 
   1   6  10      845.04      971.43    213.10 o 
   2   6  10     2073.72     2219.57     99.69 o 
   3   6  10      546.94      644.33     78.47 o 
   4   6  10      177.01      155.95     75.96 o 
   5   6  10      986.84     1137.34    129.28 o 
   6   6  10      956.76      838.89    129.28 o 
   7   6  10     2050.06     1911.86    203.91 o 
   8   6  10      704.09      730.03    144.94 o 
   9   6  10      108.96      241.89    139.16 o 
  10   6  10     2101.00     2160.86    199.02 o 
  11   6  10      766.95      763.48    236.98 o 
  12   6  10      207.26        1.85    166.81 o 
  13   6  10        7.65     -149.15    149.15 o 
  14   6  10      856.16      613.21    176.55 o 
 -21   7  10      279.14      518.04    396.80 o 
 -20   7  10       10.06      -69.81    330.67 o 
 -19   7  10       26.91     -301.27    301.27 o 
 -18   7  10        2.97       18.37    334.34 o 
 -17   7  10     1758.09     1796.62    400.47 o 
 -16   7  10      107.12     -216.77    268.21 o 
 -15   7  10      251.36      275.55    308.62 o 
 -14   7  10        0.16      102.87    268.21 o 
 -13   7  10     1783.79     2009.71    426.19 o 
 -12   7  10      449.06      727.46    297.60 o 
 -11   7  10     4229.40     3589.56    426.19 o 
 -10   7  10     1527.45     1946.56    203.59 o 
  -9   7  10       72.23      217.52    185.54 o 
  -8   7  10      305.13      424.44    155.37 o 
  -7   7  10     1015.68     1369.73    222.28 o 
  -6   7  10      299.00      245.56    156.88 o 
  -5   7  10      677.95      925.19    175.57 o 
  -4   7  10       28.01      -79.55    140.15 o 
  -3   7  10        2.25      173.14    152.61 o 
  -2   7  10       40.92      101.85    161.61 o 
  -1   7  10      874.25     1073.79    188.34 o 
   0   7  10       10.32     -155.62    155.62 o 
   1   7  10        3.64      191.05    220.44 o 
   2   7  10      157.72      -14.70    224.12 o 
   3   7  10     1122.85     1704.77    323.32 o 
   4   7  10      964.67      800.95    286.58 o 
   5   7  10     1691.24     1612.91    326.99 o 
   6   7  10      365.15      238.81    290.25 o 
   7   7  10      480.58      338.01    282.90 o 
   8   7  10       47.58     -157.98    286.58 o 
   9   7  10      104.26      -40.41    308.62 o 
  10   7  10        5.39     -304.95    304.95 o 
  11   7  10      455.17      874.03    267.44 o 
  12   7  10       23.28      -46.34    264.53 o 
 -19   8  10       93.97      -47.76    367.41 o 
 -18   8  10      180.98      569.48    378.43 o 
 -17   8  10      264.74      183.70    352.71 o 
 -16   8  10        2.09     -282.90    282.90 o 
 -15   8  10     2781.96     1969.30    418.84 o 
 -14   8  10      526.84      139.61    315.97 o 
 -13   8  10      311.08      345.36    315.97 o 
 -12   8  10       80.74       36.74    293.93 o 
 -11   8  10      218.14      253.51    275.55 o 
 -10   8  10      733.00      -11.02    282.90 o 
  -9   8  10     1844.22     1462.28    338.01 o 
  -8   8  10      521.38      385.49    288.41 o 
  -7   8  10      420.35      462.77    178.36 o 
  -6   8  10      308.51      127.82    270.04 o 
  -5   8  10      193.23      617.24    184.11 o 
  -4   8  10     1801.64     1330.82    218.14 o 
  -3   8  10        2.30      -87.25    167.67 o 
  -2   8  10      531.91      354.12    182.48 o 
  -1   8  10       40.66     -220.44    220.44 o 
   0   8  10       99.12      216.77    246.16 o 
   1   8  10      136.28      224.12    275.55 o 
   2   8  10     1550.78     2138.31    356.38 o 
   3   8  10      807.09      547.44    312.30 o 
   4   8  10       32.29      -73.48    290.25 o 
   5   8  10      149.31      121.24    308.62 o 
   6   8  10      926.27      775.23    349.04 o 
   7   8  10       22.97     -275.55    301.27 o 
   8   8  10       66.02     -220.44    293.93 o 
   9   8  10      184.43      116.54    245.25 o 
  10   8  10     1040.05      852.17    264.95 o 
 -16   9  10        8.43      558.46    352.71 o 
 -15   9  10      247.42       18.37    349.04 o 
 -14   9  10       87.81       29.39    341.69 o 
 -13   9  10      479.39      988.32    367.41 o 
 -12   9  10        0.98      235.14    315.97 o 
 -11   9  10      867.10      591.52    326.99 o 
 -10   9  10      286.68      323.32    293.93 o 
  -9   9  10       13.47        0.00    268.21 o 
  -8   9  10      431.04      562.13    319.64 o 
  -7   9  10      369.92      526.55    213.10 o 
  -6   9  10      277.83      228.60    198.40 o 
  -5   9  10      215.24      133.30    402.31 o 
  -4   9  10        1.97     -181.63    181.63 o 
  -3   9  10      605.41      482.68    275.55 o 
  -2   9  10       26.66       77.16    275.55 o 
  -1   9  10      239.08       99.20    279.23 o 
   0   9  10      206.06      374.75    297.60 o 
   1   9  10      141.28      249.84    304.95 o 
   2   9  10       25.32     -290.25    290.25 o 
   3   9  10      114.49       33.07    312.30 o 
   4   9  10      188.08      323.32    338.01 o 
   5   9  10        6.01      121.24    315.97 o 
   6   9  10      765.06      625.48    457.42 o 
   7   9  10       20.03      174.08    310.46 o 
 -11  10  10        3.62      308.62    352.71 o 
 -10  10  10       12.90      260.86    319.64 o 
  -9  10  10      187.14     -290.25    290.25 o 
  -8  10  10        2.93        0.00    334.34 o 
  -7  10  10      109.38       99.20    323.32 o 
  -6  10  10       22.19      378.43    330.67 o 
  -5  10  10      133.06      380.64    224.44 o 
  -4  10  10      102.50     -107.94    198.43 o 
  -3  10  10      100.87      367.58    218.59 o 
  -2  10  10       11.28      237.81    214.04 o 
  -1  10  10       90.00     -107.58    224.12 o 
   0  10  10       18.03      -41.45    220.41 o 
   1  10  10      170.38      312.67    214.88 o 
   2  10  10       35.59     -133.29    215.40 o 
 -27   1  11      874.75      920.49    252.09 o 
 -26   1  11        0.15     -282.40    371.08 o 
 -25   1  11      265.12      124.64    207.06 o 
 -24   1  11      309.11      -62.96    225.95 o 
 -23   1  11     1083.21     1108.32    176.39 o 
 -22   1  11      920.21      942.96    160.35 o 
 -21   1  11     2350.26     2664.62    195.50 o 
 -20   1  11      422.97      866.71    156.83 o 
 -19   1  11     1646.63     1695.24    134.32 o 
 -18   1  11     2605.10     2500.79    270.46 o 
 -17   1  11    20059.53    19857.41    428.40 o 
 -16   1  11     8662.32     8806.04    245.53 o 
 -15   1  11      170.42      284.83     86.59 o 
 -14   1  11    31874.93    31858.72    832.58 o 
 -13   1  11       54.33      151.10     58.73 o 
 -12   1  11     1071.66     1406.94     77.70 o 
 -11   1  11    17409.67    16019.25    292.63 o 
 -10   1  11      985.57      820.47     59.83 o 
  -9   1  11     2131.35     2072.17    133.74 o 
  -8   1  11    14431.67    14074.56    251.14 o 
  -7   1  11     4947.42     3945.07    448.37 o 
  -6   1  11     5024.25     4004.99    454.58 o 
  -5   1  11    23862.39    22836.42    607.39 o 
  -4   1  11       23.39        9.01     21.48 o 
  -3   1  11     3667.05     3511.98    100.96 o 
  -2   1  11       12.64       51.30     35.63 o 
  -1   1  11     1492.00     1487.43     55.71 o 
   0   1  11    35944.08    34668.19    507.56 o 
   1   1  11    42540.43    42918.70    623.77 o 
   2   1  11    19396.56    21259.61    329.86 o 
   3   1  11    58260.11    59592.84    858.37 o 
   4   1  11      699.01      718.36     79.44 o 
   5   1  11       53.06       39.34     51.13 o 
   6   1  11     3272.24     3185.82    119.40 o 
   7   1  11    18273.08    18635.33    315.28 o 
   8   1  11     1171.25     1235.99     86.39 o 
   9   1  11      122.98      204.25     86.12 o 
  10   1  11      148.47       31.98     87.62 o 
  11   1  11     4099.88     4258.62    168.52 o 
  12   1  11      297.68      287.27    116.72 o 
  13   1  11      449.51      523.87    153.87 o 
  14   1  11      669.51      962.36    177.96 o 
  15   1  11      175.53       61.33    175.53 o 
  16   1  11     2121.98     2468.91    402.31 o 
  17   1  11      278.33      534.53    349.04 o 
 -27   2  11       65.35      -36.74    290.25 o 
 -26   2  11      361.68      484.98    290.25 o 
 -25   2  11      554.69     -168.87    231.47 o 
 -24   2  11       35.54     -157.86    157.86 o 
 -23   2  11      226.63      201.51    156.58 o 
 -22   2  11     2117.55     2154.53    195.54 o 
 -21   2  11      420.55      567.26    153.48 o 
 -20   2  11      161.75      455.93    142.53 o 
 -19   2  11     2199.41     1901.74    169.61 o 
 -18   2  11     4096.17     3965.05    205.73 o 
 -17   2  11     1440.38     1559.09    201.52 o 
 -16   2  11      215.68      152.32     83.93 o 
 -15   2  11       77.69       36.24     88.80 o 
 -14   2  11     1662.32     1752.04     93.58 o 
 -13   2  11     8893.38     9788.65    279.13 o 
 -12   2  11     1796.45     1641.42     79.05 o 
 -11   2  11     3520.48     3559.13    109.00 o 
 -10   2  11     5960.77     5623.40    197.87 o 
  -9   2  11     9982.19    10483.95    199.00 o 
  -8   2  11     6353.56     6442.27    144.38 o 
  -7   2  11    40169.51    40039.80    637.01 o 
  -6   2  11      579.08      515.58     39.56 o 
  -5   2  11       95.61       70.32     28.53 o 
  -4   2  11     4738.68     4478.01    121.44 o 
  -3   2  11    22450.59    22430.26    372.18 o 
  -2   2  11       29.57       30.52     33.55 o 
  -1   2  11     1272.61     1443.45     91.53 o 
   0   2  11     8953.20     9476.61    165.80 o 
   1   2  11     1461.89     1604.94    118.37 o 
   2   2  11      555.69      605.68     78.87 o 
   3   2  11      158.71      200.88     48.07 o 
   4   2  11       21.29       19.97     47.62 o 
   5   2  11     1189.73     1119.96     70.49 o 
   6   2  11     4918.21     5091.72    132.33 o 
   7   2  11       46.40       55.61     72.03 o 
   8   2  11       10.01      -86.76     86.76 o 
   9   2  11     7035.10     6506.66    217.03 o 
  10   2  11     1234.50     1036.61    122.57 o 
  11   2  11      416.10      479.85    115.07 o 
  12   2  11     2719.57     2531.40    197.44 o 
  13   2  11       13.03      143.85    144.02 o 
  14   2  11      189.17       95.83    188.23 o 
  15   2  11     1017.15     1081.37    228.22 o 
  16   2  11      321.30      528.26    224.71 o 
  17   2  11      833.57      648.93    391.29 o 
 -26   3  11       99.61      213.10    268.21 o 
 -25   3  11      295.58       93.05    198.39 o 
 -24   3  11       32.02      176.38    186.16 o 
 -23   3  11      599.62      532.20    196.30 o 
 -22   3  11       26.45      196.32    169.91 o 
 -21   3  11      493.10      728.60    172.42 o 
 -20   3  11       48.43     -134.54    134.54 o 
 -19   3  11        6.16      -53.46    115.77 o 
 -18   3  11       99.13      -30.79    115.46 o 
 -17   3  11     9453.95    10003.39    443.99 o 
 -16   3  11     2041.60     1993.93    118.37 o 
 -15   3  11     1891.28     2059.19    119.24 o 
 -14   3  11     5925.85     6120.86    206.82 o 
 -13   3  11      304.58      265.93     64.61 o 
 -12   3  11      867.92      816.84     63.19 o 
 -11   3  11     4209.89     4316.80    175.66 o 
 -10   3  11     4942.39     5009.02    222.70 o 
  -9   3  11        6.17        0.55     68.77 o 
  -8   3  11     2389.89     2818.23    114.91 o 
  -7   3  11     3596.40     3664.88    130.17 o 
  -6   3  11      870.76      752.98     73.18 o 
  -5   3  11     5050.78     5024.48    154.38 o 
  -4   3  11      168.21      372.62     50.48 o 
  -3   3  11     2213.64     2286.69     84.08 o 
  -2   3  11     3064.04     3118.23     99.99 o 
  -1   3  11     8512.25     8866.63    199.84 o 
   0   3  11    10212.12    10508.20    259.72 o 
   1   3  11     5086.12     5243.98    116.79 o 
   2   3  11     8162.13     8328.28    159.20 o 
   3   3  11    12009.27    11898.59    209.97 o 
   4   3  11      519.36      522.01     64.16 o 
   5   3  11      837.23      894.51     81.11 o 
   6   3  11      356.52      285.93    104.66 o 
   7   3  11     2750.91     2831.58    140.11 o 
   8   3  11       16.00      120.90    109.33 o 
   9   3  11      219.96       79.62    116.18 o 
  10   3  11      481.58      535.86    134.59 o 
  11   3  11     2013.96     2035.44    176.25 o 
  12   3  11      268.51      160.76    189.44 o 
  13   3  11       77.36      103.29    145.16 o 
  14   3  11      349.05      385.71    164.03 o 
  15   3  11      290.43       16.76    167.69 o 
  16   3  11      486.10     1087.52    326.99 o 
  17   3  11      357.51      613.57    338.01 o 
 -25   4  11        2.78      217.56    192.70 o 
 -24   4  11      419.36      788.31    195.16 o 
 -23   4  11     2183.00     2031.09    216.47 o 
 -22   4  11      937.36     1209.42    183.39 o 
 -21   4  11     1208.94     1075.10    170.62 o 
 -20   4  11       51.42      -69.74    176.36 o 
 -19   4  11     2781.22     3276.64    281.07 o 
 -18   4  11     4854.88     5311.75    246.72 o 
 -17   4  11     6524.29     6298.67    193.26 o 
 -16   4  11      687.60      520.38     89.39 o 
 -15   4  11      329.93      -99.20    238.81 o 
 -14   4  11     1219.34     1358.62    147.91 o 
 -13   4  11     7501.66     7480.89    338.48 o 
 -12   4  11      560.56      568.44    156.15 o 
 -11   4  11     5448.71     5925.01    203.42 o 
 -10   4  11      622.67      665.81     90.45 o 
  -9   4  11     9400.72     9872.79    244.36 o 
  -8   4  11     2674.86     2933.93    124.45 o 
  -7   4  11    62417.43    64106.32   1151.72 o 
  -6   4  11     4628.73     4670.31    162.97 o 
  -5   4  11      181.89      306.10     66.03 o 
  -4   4  11    17903.38    18129.21    396.67 o 
  -3   4  11    23977.41    25198.20    539.85 o 
  -2   4  11     1804.81     2004.37    107.12 o 
  -1   4  11       79.82       71.94     39.70 o 
   0   4  11       60.46       13.23     44.02 o 
   1   4  11     3292.77     3656.23    149.18 o 
   2   4  11      928.26     1138.52    194.74 o 
   3   4  11      210.22      193.88    110.18 o 
   4   4  11      360.07      377.16    117.30 o 
   5   4  11     7722.36     8096.06    367.41 o 
   6   4  11     3389.58     3465.38    220.65 o 
   7   4  11      131.39       16.34    122.68 o 
   8   4  11      371.31      357.22    170.84 o 
   9   4  11     2061.15     2048.14    231.47 o 
  10   4  11     1741.14     1149.19    183.55 o 
  11   4  11     1823.65     2121.22    225.45 o 
  12   4  11       13.17     -163.25    163.25 o 
  13   4  11      229.44      181.25    257.18 o 
  14   4  11       70.38      119.01    195.89 o 
  15   4  11     2394.94     2597.32    246.86 o 
  16   4  11      608.65      588.10    212.97 o 
 -24   5  11      185.63      293.46    119.15 o 
 -23   5  11       48.61      -33.07    345.36 o 
 -22   5  11     1276.78      900.15    389.45 o 
 -21   5  11      162.16     -312.30    312.30 o 
 -20   5  11        8.12     -132.27    308.62 o 
 -19   5  11      436.40      286.58    290.25 o 
 -18   5  11     1162.32     1454.93    334.34 o 
 -17   5  11      489.38      639.29    290.25 o 
 -16   5  11      703.75      415.17    282.90 o 
 -15   5  11     1240.78     1296.94    301.27 o 
 -14   5  11      518.89      745.84    260.86 o 
 -13   5  11      291.09       68.97    117.38 o 
 -12   5  11     1148.63     1259.52    152.47 o 
 -11   5  11      375.00      347.57    128.39 o 
 -10   5  11     1356.76     1341.34    154.88 o 
  -9   5  11      658.90      727.38     99.93 o 
  -8   5  11       83.55       92.62     64.57 o 
  -7   5  11     1154.35     1068.51     79.63 o 
  -6   5  11       65.52       59.29     85.23 o 
  -5   5  11      816.56     1011.04     78.50 o 
  -4   5  11     2394.97     2333.71    176.79 o 
  -3   5  11     3216.21     3345.80    125.36 o 
  -2   5  11     2436.69     2345.84    106.04 o 
  -1   5  11     2291.98     2041.86    101.75 o 
   0   5  11     7031.51     7249.88    194.90 o 
   1   5  11     1568.48     1869.46    112.24 o 
   2   5  11    12058.32    12419.02    323.30 o 
   3   5  11     1241.40     1113.37    180.03 o 
   4   5  11     2144.00     2274.74    173.26 o 
   5   5  11      100.36      141.08    122.28 o 
   6   5  11     2139.09     1992.61    225.95 o 
   7   5  11       26.94       99.67    127.67 o 
   8   5  11       69.62       60.48    144.77 o 
   9   5  11        2.03       63.30    143.99 o 
  10   5  11     1021.26      811.40    180.10 o 
  11   5  11       64.42     -157.11    157.11 o 
  12   5  11       78.69      155.63    177.43 o 
  13   5  11       63.87      -36.84    191.05 o 
  14   5  11       97.46      238.21    175.95 o 
  15   5  11       23.34       31.93    181.20 o 
 -23   6  11      776.31     1565.15    448.24 o 
 -22   6  11       65.23        3.67    371.08 o 
 -21   6  11      694.64      874.43    385.78 o 
 -20   6  11       16.54      374.75    349.04 o 
 -19   6  11     1297.21     1568.83    393.12 o 
 -18   6  11      779.53      918.52    323.32 o 
 -17   6  11     1617.03     1194.07    352.71 o 
 -16   6  11       36.32       88.18    264.53 o 
 -15   6  11     1556.03     1745.18    345.36 o 
 -14   6  11      404.13      264.53    268.21 o 
 -13   6  11     4814.50     5478.03    496.00 o 
 -12   6  11     1601.39     1620.26    308.62 o 
 -11   6  11     1720.36     1807.77    220.44 o 
 -10   6  11       12.47       86.03    128.67 o 
  -9   6  11     2309.55     2883.82    115.61 o 
  -8   6  11       15.87      -57.21     57.21 o 
  -7   6  11    17001.46    18141.25    401.44 o 
  -6   6  11      262.28      303.85     56.06 o 
  -5   6  11     2393.10     2793.79    102.09 o 
  -4   6  11     5728.52     5395.74    178.35 o 
  -3   6  11     5444.27     5503.40    180.81 o 
  -2   6  11       49.25       45.82     68.01 o 
  -1   6  11      703.56      780.02     77.95 o 
   0   6  11        7.76      105.26     61.65 o 
   1   6  11      382.54      415.65     91.74 o 
   2   6  11       83.26      125.03     89.22 o 
   3   6  11     1665.77     1898.88    146.85 o 
   4   6  11       68.00      -37.33    106.24 o 
   5   6  11      780.05     1020.81    189.21 o 
   6   6  11      213.26       32.32    120.55 o 
   7   6  11      862.23      916.09    151.53 o 
   8   6  11        4.94       81.38    136.30 o 
   9   6  11     5423.99     6027.16    299.06 o 
  10   6  11      105.44      220.44    242.49 o 
  11   6  11      458.99      497.63    338.01 o 
  12   6  11       85.03      153.09    174.88 o 
  13   6  11      142.48      291.61    163.43 o 
 -21   7  11       23.74       91.85    385.78 o 
 -20   7  11        3.46     -161.66    326.99 o 
 -19   7  11      276.68      657.66    352.71 o 
 -18   7  11      604.75      646.64    330.67 o 
 -17   7  11        1.88      102.87    290.25 o 
 -16   7  11      624.03      154.31    308.62 o 
 -15   7  11      569.04      642.96    312.30 o 
 -14   7  11        5.97     -246.16    246.16 o 
 -13   7  11      521.77      475.88     90.51 o 
 -12   7  11      335.29      349.04    286.58 o 
 -11   7  11        5.14      165.33    268.21 o 
 -10   7  11      125.70      208.31    156.32 o 
  -9   7  11     3727.66     3401.18    446.40 o 
  -8   7  11       93.36      -39.21    154.43 o 
  -7   7  11     1066.93     1525.92    345.36 o 
  -6   7  11        4.94      -84.35    149.10 o 
  -5   7  11      731.00      821.41    218.61 o 
  -4   7  11      830.25      606.87    175.75 o 
  -3   7  11      521.50      868.03    186.73 o 
  -2   7  11      332.56      413.15    167.19 o 
  -1   7  11       10.21      -33.91    151.83 o 
   0   7  11     2645.52     2527.76    334.34 o 
   1   7  11        1.00        3.67    220.44 o 
   2   7  11     5612.92     6146.71    503.35 o 
   3   7  11      242.84      231.47    246.16 o 
   4   7  11      152.66      132.27    275.55 o 
   5   7  11     2078.14     2428.56    367.41 o 
   6   7  11      646.36      356.38    297.60 o 
   7   7  11      901.47      969.95    334.34 o 
   8   7  11      383.33     -117.57    279.23 o 
   9   7  11        5.71     -154.31    282.90 o 
  10   7  11      251.96      231.90    130.43 o 
  11   7  11      319.47      237.44    143.29 o 
  12   7  11      141.94      154.94    144.47 o 
 -19   8  11      145.89      -25.72    367.41 o 
 -18   8  11        2.16     -202.07    338.01 o 
 -17   8  11      462.81      396.80    323.32 o 
 -16   8  11       36.24      -91.85    323.32 o 
 -15   8  11      156.05      275.55    304.95 o 
 -14   8  11      391.04      470.28    312.30 o 
 -13   8  11      641.18      437.21    297.60 o 
 -12   8  11      257.36      576.83    323.32 o 
 -11   8  11       27.52      360.06    297.60 o 
 -10   8  11      715.50      249.84    293.93 o 
  -9   8  11      274.66      565.49    193.26 o 
  -8   8  11       34.52      295.90    184.11 o 
  -7   8  11     2197.60     2655.42    252.35 o 
  -6   8  11       16.78      -26.30    171.58 o 
  -5   8  11       18.43     -166.83    166.83 o 
  -4   8  11      417.49      292.22    220.44 o 
  -3   8  11     1188.44     1551.90    217.59 o 
  -2   8  11       30.05     -124.83    165.91 o 
  -1   8  11      178.98      378.43    257.18 o 
   0   8  11       58.72       40.41    268.21 o 
   1   8  11        0.22     -113.90    238.81 o 
   2   8  11      602.87       88.18    290.25 o 
   3   8  11      358.64      653.98    315.97 o 
   4   8  11      928.84     2465.30    407.82 o 
   5   8  11        2.03     -286.58    286.58 o 
   6   8  11      100.65       36.74    282.90 o 
   7   8  11     1560.65     1072.83    356.38 o 
   8   8  11      106.82       44.09    349.04 o 
   9   8  11      983.68     1201.42    393.12 o 
 -16   9  11       33.05      356.38    338.01 o 
 -15   9  11        0.07     -253.51    308.62 o 
 -14   9  11        6.90      227.79    312.30 o 
 -13   9  11        4.27       18.37    308.62 o 
 -12   9  11        2.95      -95.53    315.97 o 
 -11   9  11      148.05      -58.79    286.58 o 
 -10   9  11       29.15      -91.85    279.23 o 
  -9   9  11      831.72      804.62    341.69 o 
  -8   9  11       30.25     -176.36    253.51 o 
  -7   9  11       47.41     -122.21    284.74 o 
  -6   9  11       43.80      184.08    198.23 o 
  -5   9  11     1296.43     1209.96    230.13 o 
  -4   9  11      301.15      312.37    204.45 o 
  -3   9  11       67.46      286.58    293.93 o 
  -2   9  11       36.27     -213.10    257.18 o 
  -1   9  11       21.71      356.38    293.93 o 
   0   9  11      326.22      161.66    297.60 o 
   1   9  11       97.38      396.80    297.60 o 
   2   9  11      750.14      852.38    352.71 o 
   3   9  11       80.85      356.38    338.01 o 
   4   9  11       23.92      540.09    360.06 o 
   5   9  11      325.66      220.44    338.01 o 
   6   9  11      405.30      400.47    345.36 o 
 -11  10  11        7.98     -154.31    334.34 o 
 -10  10  11       67.55      -47.76    334.34 o 
  -9  10  11        0.92      360.06    345.36 o 
  -8  10  11      747.55     1098.55    382.10 o 
  -7  10  11       54.99      -29.39    323.32 o 
  -6  10  11       43.95      455.58    360.06 o 
  -5  10  11      307.18      253.63    235.10 o 
  -4  10  11      136.57      304.95    326.99 o 
  -3  10  11       33.07      334.34    330.67 o 
  -2  10  11       99.21       -3.67    323.32 o 
  -1  10  11      241.44      315.97    338.01 o 
   0  10  11        1.30     -312.30    312.30 o 
   1  10  11       44.37      481.30    374.75 o 
 -27   0  12     1012.23     1201.42    374.75 o 
 -26   0  12       37.82       88.18    308.62 o 
 -25   0  12     1247.12     1186.72    341.69 o 
 -24   0  12      190.68      150.64    275.55 o 
 -23   0  12     2822.94     2891.49    371.08 o 
 -22   0  12     2498.56     2057.48    326.99 o 
 -21   0  12      867.75      789.49    235.14 o 
 -20   0  12     5193.87     5474.53    292.19 o 
 -19   0  12    10262.72    10537.44    635.61 o 
 -18   0  12     1847.42     1387.06    175.35 o 
 -17   0  12    15246.31    15725.46    707.26 o 
 -16   0  12     1180.62     1282.20    158.41 o 
 -15   0  12      345.62      349.04    122.10 o 
 -14   0  12     3404.61     3826.46    213.75 o 
 -13   0  12    45066.94    46352.81   1206.41 o 
 -12   0  12    11890.38    12067.73    385.82 o 
 -11   0  12   106878.75   101695.91   2522.79 o 
 -10   0  12       11.34      105.13    124.92 o 
  -9   0  12    10769.95    11214.14    342.58 o 
  -8   0  12   101262.89    96708.73   2387.48 o 
  -7   0  12    57444.54    56657.56   1422.00 o 
  -5   0  12     7351.32     7577.83    259.02 o 
  -4   0  12    75204.52    76627.54   1897.21 o 
  -3   0  12    31171.92    30303.28    783.02 o 
  -2   0  12      671.16      803.22     81.07 o 
  -1   0  12     1324.90     1324.04     78.43 o 
   0   0  12    22986.86    24497.02    525.31 o 
   1   0  12     3458.00     3727.91    141.34 o 
   2   0  12      435.85      440.97     72.06 o 
   3   0  12    21200.47    21249.14    475.63 o 
   4   0  12     3521.49     3902.17    158.73 o 
   5   0  12    32020.14    32207.13    698.97 o 
   6   0  12     7823.50     8170.58    247.85 o 
   7   0  12      366.07      312.09     95.39 o 
   8   0  12     2755.18     2531.69    153.96 o 
   9   0  12     2904.15     3383.40    180.18 o 
  10   0  12     1997.13     2425.45    244.07 o 
  11   0  12      625.45      407.87    356.38 o 
  12   0  12      173.67      168.21    179.03 o 
  13   0  12      176.29      -38.26    218.61 o 
  14   0  12     2392.41     2433.23    263.45 o 
  15   0  12      184.32       87.32    459.26 o 
  16   0  12     1094.53     1598.22    389.45 o 
  17   0  12     1765.68     1844.38    411.50 o 
 -27   1  12       92.37      175.55    235.73 o 
 -26   1  12        1.49     -212.27    212.27 o 
 -25   1  12      216.93      -20.07    200.85 o 
 -24   1  12        4.65      135.57    190.94 o 
 -23   1  12      143.75       46.28    155.94 o 
 -22   1  12      414.91      287.76    150.13 o 
 -21   1  12      535.61      627.44    150.23 o 
 -20   1  12      947.06     1061.65    124.30 o 
 -19   1  12        8.55       84.19    107.65 o 
 -18   1  12     4015.70     4144.35    190.91 o 
 -17   1  12     1306.35     1384.25    119.07 o 
 -16   1  12        7.40       10.61     82.20 o 
 -15   1  12     2525.96     2564.23    130.48 o 
 -14   1  12        3.90       59.91     62.09 o 
 -13   1  12     1948.64     1991.64     93.18 o 
 -12   1  12     5878.07     6533.09    161.16 o 
 -11   1  12     1597.55     1958.54     84.94 o 
 -10   1  12     5903.82     6567.29    150.93 o 
  -9   1  12      712.28     1017.34     85.64 o 
  -8   1  12     1820.28     1852.06     82.63 o 
  -7   1  12       85.91       92.55     41.89 o 
  -6   1  12     7807.01     7643.69    233.92 o 
  -5   1  12     2158.94     2397.61     86.79 o 
  -4   1  12     1031.16     1127.99    138.57 o 
  -3   1  12        6.72       33.19     42.06 o 
  -2   1  12       22.43      131.90     40.04 o 
  -1   1  12     4198.42     3577.62    118.30 o 
   0   1  12     7419.52     7604.34    162.12 o 
   1   1  12     2066.89     2241.43     75.79 o 
   2   1  12     3712.31     3578.80     99.39 o 
   3   1  12    11620.67    11491.62    206.34 o 
   4   1  12      745.54      731.51     62.21 o 
   5   1  12        8.61       38.61     54.84 o 
   6   1  12      340.87      321.91     70.86 o 
   7   1  12     2846.31     2654.36    105.98 o 
   8   1  12     2292.49     2170.12    105.27 o 
   9   1  12        8.70      -51.07     85.55 o 
  10   1  12      275.93      266.07    112.58 o 
  11   1  12      171.31      192.70    113.60 o 
  12   1  12     1484.11     1250.07    169.67 o 
  13   1  12       99.46      150.13    151.06 o 
  14   1  12       69.35       37.49    159.67 o 
  15   1  12       27.27     -163.31    163.31 o 
  16   1  12      133.51      252.59    347.20 o 
  17   1  12       25.11      195.36    241.57 o 
 -27   2  12      314.37      194.73    293.93 o 
 -26   2  12       14.60     -242.49    257.18 o 
 -25   2  12       56.30     -148.11    159.50 o 
 -24   2  12     1553.28     1443.52    192.48 o 
 -23   2  12     1532.34     1957.31    301.59 o 
 -22   2  12     4252.83     4478.24    406.91 o 
 -21   2  12      509.43      829.28    149.80 o 
 -20   2  12      232.36      251.67    149.38 o 
 -19   2  12     4265.86     4418.59    221.21 o 
 -18   2  12     1009.79     1107.94    117.18 o 
 -17   2  12     5810.50     5586.87    224.98 o 
 -16   2  12       18.14      -56.74     56.74 o 
 -15   2  12       19.77       -3.18     40.37 o 
 -14   2  12        3.81      -36.25     36.25 o 
 -13   2  12    25255.64    24620.29    426.63 o 
 -12   2  12      570.02      610.33     62.48 o 
 -11   2  12    77903.13    76159.79   1196.92 o 
 -10   2  12     2985.46     2799.77    104.72 o 
  -9   2  12      689.44      792.29     55.23 o 
  -8   2  12    52994.66    50693.20    802.55 o 
  -7   2  12    40970.97    40040.99    639.02 o 
  -6   2  12     6495.55     6732.05    137.20 o 
  -5   2  12     6073.63     6435.17    219.53 o 
  -4   2  12    22601.64    22998.73    430.63 o 
  -3   2  12    30373.18    30643.69    550.70 o 
  -2   2  12     5310.64     5378.06    124.96 o 
  -1   2  12     1840.89     1651.58     62.96 o 
   0   2  12     1053.36     1332.08     59.69 o 
   1   2  12        6.09       41.95     27.11 o 
   2   2  12      946.58      981.19     60.97 o 
   3   2  12    11836.84    11863.89    210.96 o 
   4   2  12     5019.47     5587.83    134.29 o 
   5   2  12     6373.83     6362.52    150.28 o 
   6   2  12    14605.18    14471.91    283.61 o 
   7   2  12     2244.89     2260.08    129.30 o 
   8   2  12     9054.85     9504.92    261.18 o 
   9   2  12     1237.15     1141.26    119.30 o 
  10   2  12     3139.97     3340.02    170.25 o 
  11   2  12      760.17      678.37    134.55 o 
  12   2  12      171.14       56.02    142.03 o 
  13   2  12      468.52      531.60    196.85 o 
  14   2  12      455.66      326.09    206.23 o 
  15   2  12      511.37      544.15    222.02 o 
  16   2  12      298.28      286.03    227.31 o 
  17   2  12      230.17      181.87    236.41 o 
 -26   3  12      210.58      186.17    301.27 o 
 -25   3  12      541.90      746.56    209.70 o 
 -24   3  12      239.88      499.67    197.75 o 
 -23   3  12     1124.53     1082.97    200.82 o 
 -22   3  12     2060.57     1630.24    211.86 o 
 -21   3  12     3626.53     3350.59    243.43 o 
 -20   3  12        1.70      100.40    141.26 o 
 -19   3  12     1618.43     1287.55    147.87 o 
 -18   3  12     4034.73     3776.44    191.84 o 
 -17   3  12        7.61      -12.09    109.19 o 
 -16   3  12      343.87      397.00     89.74 o 
 -15   3  12     1659.62     1517.84    103.42 o 
 -14   3  12     3313.70     2951.45    126.56 o 
 -13   3  12      129.19       34.64     48.60 o 
 -12   3  12     2191.77     2113.56     77.75 o 
 -11   3  12     1274.72     1304.25    111.53 o 
 -10   3  12     1378.03     1330.25    271.86 o 
  -9   3  12     3640.90     3642.01    159.76 o 
  -8   3  12     8379.12     8783.15    252.42 o 
  -7   3  12      613.41      497.70     82.06 o 
  -6   3  12     3566.54     3861.22    221.07 o 
  -5   3  12      865.03      780.34     91.21 o 
  -4   3  12     9818.59     9850.67    197.70 o 
  -3   3  12    13376.41    13281.84    247.98 o 
  -2   3  12    11824.39    11519.52    222.65 o 
  -1   3  12     7190.94     6315.75    186.81 o 
   0   3  12     7092.50     6999.79    153.92 o 
   1   3  12     1840.79     1833.04     72.30 o 
   2   3  12     2880.24     2416.43     93.00 o 
   3   3  12    35272.98    34118.51    566.93 o 
   4   3  12     5803.93     5783.11    174.39 o 
   5   3  12       74.02       37.40     67.88 o 
   6   3  12     3247.81     3404.54    152.20 o 
   7   3  12     6471.42     6307.67    266.02 o 
   8   3  12     2927.37     2816.00    191.77 o 
   9   3  12      156.75       84.30    115.80 o 
  10   3  12       85.39      141.77    144.11 o 
  11   3  12      723.55     1043.82    157.25 o 
  12   3  12        4.09      188.30    148.27 o 
  13   3  12     2041.87     2213.17    199.52 o 
  14   3  12        8.27        1.90    159.56 o 
  15   3  12      647.31      698.07    308.62 o 
  16   3  12      259.24      407.82    326.99 o 
 -26   4  12        0.61     -179.32    229.63 o 
 -25   4  12       48.25       33.30    180.76 o 
 -24   4  12      139.68       32.04    171.28 o 
 -23   4  12      765.75      616.29    174.57 o 
 -22   4  12      134.49       97.71    147.40 o 
 -21   4  12        3.37       32.36    141.65 o 
 -20   4  12       48.97     -110.22    257.18 o 
 -19   4  12     2772.63     3014.68    192.70 o 
 -18   4  12      540.59      417.12    154.31 o 
 -17   4  12     1156.84     1043.66    141.97 o 
 -16   4  12        0.16       -7.35    249.84 o 
 -15   4  12        6.54      158.39    129.00 o 
 -14   4  12      672.68      805.92    141.77 o 
 -13   4  12     7663.94     6922.71    283.90 o 
 -12   4  12     4273.81     4082.39    210.71 o 
 -11   4  12     6116.42     5383.41    426.19 o 
 -10   4  12     4346.05     4679.75    164.16 o 
  -9   4  12     1201.92     1187.35     94.42 o 
  -8   4  12     4676.73     4537.77    158.10 o 
  -7   4  12     6524.55     6720.96    190.77 o 
  -6   4  12       25.69      -24.77     52.67 o 
  -5   4  12      510.33      594.57     62.84 o 
  -4   4  12        2.62       -1.03     51.71 o 
  -3   4  12      123.05      185.12     56.03 o 
  -2   4  12     2869.59     3225.67    108.50 o 
  -1   4  12      244.41      128.98     55.55 o 
   0   4  12      752.37      517.56     66.47 o 
   1   4  12      525.43      410.22     98.16 o 
   2   4  12      134.82      202.35     86.53 o 
   3   4  12     8681.75     8879.59    253.57 o 
   4   4  12      944.19     1059.77    161.66 o 
   5   4  12     8313.08     8724.09    338.90 o 
   6   4  12     5965.92     6066.81    532.74 o 
   7   4  12       14.68      379.18    148.27 o 
   8   4  12     1166.07     1466.67    180.07 o 
   9   4  12     1453.80     1226.81    186.21 o 
  10   4  12      317.28      329.70    161.46 o 
  11   4  12        9.53      -42.22    169.99 o 
  12   4  12      831.34      872.51    202.19 o 
  13   4  12     1857.62     1472.83    233.69 o 
  14   4  12      143.20       48.05    199.23 o 
  15   4  12       64.30      116.12    187.16 o 
 -24   5  12      298.39      595.20    404.15 o 
 -23   5  12       50.96       66.13    330.67 o 
 -22   5  12      494.17      745.84    374.75 o 
 -21   5  12     1459.03     1726.81    415.17 o 
 -20   5  12      191.79      473.95    341.69 o 
 -19   5  12      329.12       88.18    315.97 o 
 -18   5  12     3303.32     3582.21    455.58 o 
 -17   5  12       89.31     -249.84    249.84 o 
 -16   5  12       91.84     -110.22    271.88 o 
 -15   5  12      170.16      411.50    268.21 o 
 -14   5  12      734.92      521.72    271.88 o 
 -13   5  12      406.28      515.55    138.65 o 
 -12   5  12     4697.05     5052.89    389.45 o 
 -11   5  12       78.05      132.52    126.12 o 
 -10   5  12      289.37      499.81    133.21 o 
  -9   5  12     1645.41     1813.54    129.61 o 
  -8   5  12     1165.58     1292.57    118.01 o 
  -7   5  12     2754.44     3142.81    125.71 o 
  -6   5  12      505.23      564.99     80.84 o 
  -5   5  12     1424.88     1753.10     98.01 o 
  -4   5  12       72.19       74.67     67.49 o 
  -3   5  12     9810.06    10080.56    241.18 o 
  -2   5  12      103.05       75.04     69.47 o 
  -1   5  12    11807.70    10637.11    249.17 o 
   0   5  12     3867.40     4280.39    179.17 o 
   1   5  12     3041.38     2592.90    142.86 o 
   2   5  12     3248.57     3201.92    153.67 o 
   3   5  12    11289.39    11512.18    391.95 o 
   4   5  12     1701.68     1736.29    270.04 o 
   5   5  12       38.19       50.63    124.98 o 
   6   5  12      882.07      822.02    153.47 o 
   7   5  12     4925.91     5296.28    281.05 o 
   8   5  12     1689.89     1691.14    203.91 o 
   9   5  12      221.33      261.64    153.37 o 
  10   5  12      365.98      717.22    187.38 o 
  11   5  12     1064.94     1080.89    195.03 o 
  12   5  12      118.83       55.53    176.54 o 
  13   5  12      955.22     1071.76    228.62 o 
  14   5  12        4.54     -102.99    177.87 o 
 -23   6  12       47.16      165.33    396.80 o 
 -22   6  12        0.17     -249.84    352.71 o 
 -21   6  12      308.05      371.08    382.10 o 
 -20   6  12        1.31       95.53    345.36 o 
 -19   6  12       29.47      -69.81    326.99 o 
 -18   6  12       28.60     -301.27    304.95 o 
 -17   6  12       71.39     -268.21    268.21 o 
 -16   6  12      257.63      437.21    304.95 o 
 -15   6  12     2983.87     3126.63    418.84 o 
 -14   6  12      187.68      257.18    275.55 o 
 -13   6  12       70.99      -66.13    238.81 o 
 -12   6  12     3311.41     3783.12    271.88 o 
 -11   6  12      970.30     1016.83    161.06 o 
 -10   6  12     4596.52     4887.79    187.07 o 
  -9   6  12     9229.64     9206.50    242.88 o 
  -8   6  12       49.73       47.01     67.17 o 
  -7   6  12     7585.31     8071.09    202.60 o 
  -6   6  12      112.19      117.32     77.95 o 
  -5   6  12       25.45       45.71     61.70 o 
  -4   6  12        9.50      -61.50     61.50 o 
  -3   6  12      542.46      583.49     71.26 o 
  -2   6  12      309.40      291.65     68.00 o 
  -1   6  12      685.14      784.35     79.23 o 
   0   6  12       72.89       34.60     68.89 o 
   1   6  12      287.26      286.89    117.57 o 
   2   6  12      312.01      589.43    191.05 o 
   3   6  12      997.71     1053.62    135.47 o 
   4   6  12      546.46      642.49    145.13 o 
   5   6  12     2537.24     2795.35    556.62 o 
   6   6  12     3074.71     3426.43    424.35 o 
   7   6  12        9.39      182.56    137.94 o 
   8   6  12     3012.94     2861.04    221.33 o 
   9   6  12      135.55      -29.45    146.87 o 
  10   6  12      300.60      321.13    194.73 o 
  11   6  12      542.31      693.10    249.84 o 
  12   6  12      377.69      591.61    248.00 o 
  13   6  12      501.31      538.50    177.68 o 
 -21   7  12      449.36      584.18    393.12 o 
 -20   7  12       45.57      220.44    345.36 o 
 -19   7  12      801.82      411.50    338.01 o 
 -18   7  12      182.71     -146.96    301.27 o 
 -17   7  12        1.63      540.09    341.69 o 
 -16   7  12       30.67       -7.35    282.90 o 
 -15   7  12      204.91      172.68    286.58 o 
 -14   7  12      184.54       94.42    132.27 o 
 -13   7  12      825.83      752.30    405.98 o 
 -12   7  12      475.95      421.71     90.62 o 
 -11   7  12      127.59      140.70    235.14 o 
 -10   7  12        0.87       35.01    155.25 o 
  -9   7  12     1212.82     1533.47    503.35 o 
  -8   7  12     1419.77     1794.96    279.23 o 
  -7   7  12       21.52     -170.84    170.84 o 
  -6   7  12        7.39        8.72    157.11 o 
  -5   7  12     1748.23     2100.32    224.17 o 
  -4   7  12      976.38     1131.24    196.63 o 
  -3   7  12     2576.16     2898.33    248.39 o 
  -2   7  12      310.83      330.40    227.79 o 
  -1   7  12      348.89      407.63    172.40 o 
   0   7  12       78.55      213.10    253.51 o 
   1   7  12     1101.30      870.75    290.25 o 
   2   7  12       27.78      202.07    242.49 o 
   3   7  12     2588.15     2913.53    389.45 o 
   4   7  12      101.53      135.94    257.18 o 
   5   7  12      253.72      507.02    301.27 o 
   6   7  12      202.39      330.67    279.23 o 
   7   7  12     1480.62     1269.16    126.12 o 
   8   7  12        9.18      -29.03    111.44 o 
   9   7  12       25.85       12.06    154.31 o 
  10   7  12       91.54      271.66    251.67 o 
  11   7  12      484.78      728.29    164.31 o 
 -19   8  12        1.54       51.44    371.08 o 
 -18   8  12      208.97      187.38    360.06 o 
 -17   8  12     1149.92     1454.93    385.78 o 
 -16   8  12      215.75     -150.64    326.99 o 
 -15   8  12      117.94      -84.50    315.97 o 
 -14   8  12      116.68      209.42    315.97 o 
 -13   8  12      426.93      352.71    297.60 o 
 -12   8  12     1587.99     1601.89    371.08 o 
 -11   8  12     1132.79     1440.23    367.41 o 
 -10   8  12     2276.58     2682.07    407.82 o 
  -9   8  12     1400.33     1620.61    224.83 o 
  -8   8  12       35.92      208.41    185.35 o 
  -7   8  12     1669.93     2045.48    243.17 o 
  -6   8  12      385.60      247.27    180.97 o 
  -5   8  12       65.94      128.83    182.04 o 
  -4   8  12      160.61      102.82    387.61 o 
  -3   8  12      407.30      383.41    211.26 o 
  -2   8  12       67.31      169.01    260.86 o 
  -1   8  12      103.10      444.56    282.90 o 
   0   8  12       28.17       44.09    271.88 o 
   1   8  12       65.44      180.03    260.86 o 
   2   8  12        5.75       14.70    286.58 o 
   3   8  12        4.03     -117.57    293.93 o 
   4   8  12      116.51      -51.44    304.95 o 
   5   8  12       19.41      113.90    293.93 o 
   6   8  12      244.24      121.24    334.34 o 
   7   8  12        0.51      187.38    334.34 o 
   8   8  12      467.37      260.86    356.38 o 
   9   8  12        2.35      349.04    352.71 o 
 -16   9  12       58.73      338.01    363.73 o 
 -15   9  12      322.34      371.08    356.38 o 
 -14   9  12       57.67      499.67    360.06 o 
 -13   9  12      194.49      275.55    338.01 o 
 -12   9  12        0.88        0.00    326.99 o 
 -11   9  12        6.84      216.77    323.32 o 
 -10   9  12        1.81       40.41    312.30 o 
  -9   9  12      342.86      -84.50    308.62 o 
  -8   9  12       19.58      374.75    315.97 o 
  -7   9  12      151.49      351.11    299.44 o 
  -6   9  12       64.71      166.77    208.54 o 
  -5   9  12      797.23     1126.34    235.92 o 
  -4   9  12      478.28      208.92    220.44 o 
  -3   9  12     1493.07     1271.23    341.69 o 
  -2   9  12     1149.23     1524.74    356.38 o 
  -1   9  12       16.37     -282.90    282.90 o 
   0   9  12        1.55     -293.93    293.93 o 
   1   9  12      298.87      330.67    326.99 o 
   2   9  12      122.47      -44.09    319.64 o 
   3   9  12       79.05      451.91    323.32 o 
   4   9  12       93.74      620.92    371.08 o 
   5   9  12       67.25       25.72    352.71 o 
 -11  10  12      181.57      161.66    356.38 o 
 -10  10  12       80.86      301.27    363.73 o 
  -9  10  12      145.92       18.37    345.36 o 
  -8  10  12       11.02     -308.62    326.99 o 
  -7  10  12      601.40      628.27    363.73 o 
  -6  10  12      337.94      528.83    341.69 o 
  -5  10  12       81.50      293.93    323.32 o 
  -4  10  12      105.25      444.56    334.34 o 
  -3  10  12       70.45     -154.31    315.97 o 
  -2  10  12       18.41      180.03    326.99 o 
  -1  10  12      271.03       47.76    334.34 o 
   0  10  12       22.35     -165.33    341.69 o 
 -27   1  13       75.49      291.46    277.39 o 
 -26   1  13      258.45      314.89    215.52 o 
 -25   1  13     4224.25     4196.65    413.33 o 
 -24   1  13       12.17       42.47    187.27 o 
 -23   1  13     1257.70     1177.32    228.24 o 
 -22   1  13     2860.17     2855.49    271.23 o 
 -21   1  13     1211.04     1368.20    233.29 o 
 -20   1  13       92.05       28.24    105.69 o 
 -19   1  13       66.41      -33.94     99.34 o 
 -18   1  13      275.00      326.23    143.49 o 
 -17   1  13     1291.64     1311.80    116.92 o 
 -16   1  13     3313.32     3449.56    153.39 o 
 -15   1  13      286.88      340.09     84.85 o 
 -14   1  13     2238.61     2350.84    105.71 o 
 -13   1  13     6044.50     5798.25    156.94 o 
 -12   1  13     6771.62     6937.37    166.27 o 
 -11   1  13      624.66      752.15     63.34 o 
 -10   1  13      137.09      106.76     48.88 o 
  -9   1  13    20245.23    19879.10    390.61 o 
  -8   1  13    12697.75    12365.25    291.91 o 
  -7   1  13    34338.75    32812.38    602.24 o 
  -6   1  13     5183.14     5242.32    139.80 o 
  -5   1  13    39683.84    38328.21    789.96 o 
  -4   1  13     1481.94     1871.35     80.41 o 
  -3   1  13     2195.89     2021.04     84.47 o 
  -2   1  13    38232.88    37937.63    611.46 o 
  -1   1  13    79134.13    77830.15   1104.28 o 
   0   1  13    12094.65    11414.75    198.18 o 
   1   1  13     3612.20     3675.05    100.56 o 
   2   1  13    22537.81    22857.54    358.39 o 
   3   1  13    61932.14    61614.05    891.86 o 
   4   1  13    13243.74    13289.12    238.04 o 
   5   1  13        1.80        0.37     56.73 o 
   6   1  13       10.58       30.35     65.06 o 
   7   1  13    24844.12    24534.65    402.85 o 
   8   1  13       22.20      -78.28    128.19 o 
   9   1  13    10180.27    10372.75    249.63 o 
  10   1  13      272.63      -55.27    103.37 o 
  11   1  13     1348.00     1356.79    287.73 o 
  12   1  13      819.34     1149.49    192.37 o 
  13   1  13     3864.05     4361.25    255.60 o 
  14   1  13     2605.64     2623.14    223.23 o 
  15   1  13     1781.40     1709.98    244.71 o 
  16   1  13      260.75      485.25    243.83 o 
 -27   2  13      101.56      330.67    290.25 o 
 -26   2  13       77.03        0.92    257.18 o 
 -25   2  13      113.02      116.53    165.66 o 
 -24   2  13      538.29      672.48    170.45 o 
 -23   2  13     2171.27     2269.97    204.25 o 
 -22   2  13      622.77      524.08    205.55 o 
 -21   2  13      140.27      179.16    137.65 o 
 -20   2  13      243.26      -33.77    238.31 o 
 -19   2  13     1124.23     1139.01    122.74 o 
 -18   2  13       66.05      -28.03     96.29 o 
 -17   2  13     1546.62     1424.24    118.05 o 
 -16   2  13      597.29      172.09    144.24 o 
 -15   2  13     7331.45     7092.01    231.52 o 
 -14   2  13       70.74       38.83     63.77 o 
 -13   2  13     1147.52      805.25     71.73 o 
 -12   2  13    13058.59    12418.59    241.55 o 
 -11   2  13    11814.83    11838.38    229.76 o 
 -10   2  13       12.83        0.78     42.94 o 
  -9   2  13     1488.59     1427.70     68.67 o 
  -8   2  13     7554.17     6983.68    148.29 o 
  -7   2  13    29309.54    30757.34    502.05 o 
  -6   2  13       13.39      -38.18     41.11 o 
  -5   2  13     3773.19     3959.06    135.76 o 
  -4   2  13        9.53       24.98     45.23 o 
  -3   2  13     7634.88     7603.10    173.66 o 
  -2   2  13       38.25       32.40     42.51 o 
  -1   2  13     1427.85     1192.81     58.93 o 
   0   2  13       14.50       10.16     35.13 o 
   1   2  13     2559.53     2993.44    103.70 o 
   2   2  13     3701.06     3770.09    110.91 o 
   3   2  13     1056.47     1057.82     68.86 o 
   4   2  13       14.77        0.13     56.23 o 
   5   2  13      661.04      736.16     80.96 o 
   6   2  13     7441.90     6843.10    179.97 o 
   7   2  13       74.69      108.87     93.11 o 
   8   2  13       65.80      166.08    100.39 o 
   9   2  13      591.44      687.06    116.84 o 
  10   2  13     4650.11     4324.26    228.07 o 
  11   2  13      201.21       86.03    137.44 o 
  12   2  13      657.58      673.72    163.13 o 
  13   2  13     1536.43     1946.50    242.65 o 
  14   2  13      890.88     1335.19    238.97 o 
  15   2  13        2.36     -141.28    214.23 o 
  16   2  13        3.76      146.06    295.76 o 
 -27   3  13       29.67      121.24    242.49 o 
 -26   3  13      149.47       -9.55    201.76 o 
 -25   3  13     2093.37     2754.66   1023.23 o 
 -24   3  13      125.42       20.17    175.77 o 
 -23   3  13     1725.50     1798.97    303.11 o 
 -22   3  13      239.38      104.77    156.85 o 
 -21   3  13      293.48      256.25    161.34 o 
 -20   3  13       23.32     -118.94    118.94 o 
 -19   3  13       55.33       75.82    116.54 o 
 -18   3  13      218.96      274.29    119.12 o 
 -17   3  13      495.13      477.06    140.00 o 
 -16   3  13     2047.88     2468.69    127.73 o 
 -15   3  13      156.03      125.75     54.30 o 
 -14   3  13      205.47      277.03     59.11 o 
 -13   3  13     8402.60     8410.69    178.71 o 
 -12   3  13     1735.16     1990.30    114.74 o 
 -11   3  13      338.27       72.83     92.81 o 
 -10   3  13      143.14       92.31     79.16 o 
  -9   3  13    26944.27    27096.76    617.87 o 
  -8   3  13     4087.62     3883.68    165.91 o 
  -7   3  13    46732.43    47817.89   1019.83 o 
  -6   3  13     6297.94     6178.91    201.02 o 
  -5   3  13    20998.35    20893.97    411.43 o 
  -4   3  13       88.68      122.69     74.77 o 
  -3   3  13     3034.03     3371.52    124.15 o 
  -2   3  13     3484.74     3154.88    198.13 o 
  -1   3  13    19877.63    19677.47    341.01 o 
   0   3  13      922.16      928.33     60.44 o 
   1   3  13      996.04     1115.06     73.63 o 
   2   3  13     5637.93     5544.33    147.73 o 
   3   3  13    12518.01    12486.67    250.08 o 
   4   3  13     2470.36     2846.01    198.54 o 
   5   3  13     1368.80     1436.53    110.30 o 
   6   3  13      626.14      726.86    103.49 o 
   7   3  13     6578.28     6635.07    262.32 o 
   8   3  13        1.57       49.22    223.77 o 
   9   3  13    12439.54    12094.72    363.91 o 
  10   3  13      350.31      614.58    145.38 o 
  11   3  13      880.64      844.38    160.16 o 
  12   3  13      512.71      443.38    158.20 o 
  13   3  13     1702.93     1587.24    192.73 o 
  14   3  13      687.40      578.86    178.63 o 
  15   3  13      685.99      668.68    326.99 o 
 -26   4  13      328.36      338.01    218.61 o 
 -25   4  13       35.25     -107.20    171.67 o 
 -24   4  13      202.56      -52.83    160.35 o 
 -23   4  13     1032.73     1003.83    179.72 o 
 -22   4  13       20.82      -16.83    145.74 o 
 -21   4  13       88.36       62.46    138.02 o 
 -20   4  13      491.10      747.80    142.55 o 
 -19   4  13      174.55       49.01    192.89 o 
 -18   4  13     1414.89     1201.61     90.00 o 
 -17   4  13     2920.29     2773.56    218.61 o 
 -16   4  13      654.21      521.72    268.21 o 
 -15   4  13     1951.48     2171.53    190.17 o 
 -14   4  13      198.36       65.17    128.41 o 
 -13   4  13     2219.02     2421.08    180.97 o 
 -12   4  13    10798.03    10631.17    368.22 o 
 -11   4  13    17382.26    16338.43    496.19 o 
 -10   4  13      217.91      220.81     92.41 o 
  -9   4  13     1163.91     1191.86     97.54 o 
  -8   4  13    19343.93    19575.66    405.83 o 
  -7   4  13     9629.66    10555.04    255.68 o 
  -6   4  13     4082.75     4185.91    129.58 o 
  -5   4  13      124.57       75.65     58.01 o 
  -4   4  13       73.73       63.45     56.88 o 
  -3   4  13     2703.99     3040.88    108.93 o 
  -2   4  13      584.19      483.28     66.01 o 
  -1   4  13    11627.61    11831.34    260.76 o 
   0   4  13     1294.73     1446.57    149.58 o 
   1   4  13     2615.89     2654.73    286.58 o 
   2   4  13     4895.08     4835.31    398.30 o 
   3   4  13      287.37      429.43    118.74 o 
   4   4  13      167.69      220.30    127.12 o 
   5   4  13      730.50      589.11    143.76 o 
   6   4  13     2465.40     2551.66    259.02 o 
   7   4  13     2548.53     2391.18    439.05 o 
   8   4  13     1491.93     1075.11    181.78 o 
   9   4  13      286.17       52.16    317.81 o 
  10   4  13      558.36      535.55    180.83 o 
  11   4  13       75.68       63.27    180.83 o 
  12   4  13      232.03      178.40    195.51 o 
  13   4  13     3864.85     4193.85    314.30 o 
  14   4  13     1377.20      969.95    240.11 o 
  15   4  13      101.16      162.75    189.68 o 
 -25   5  13       30.21      191.05    411.50 o 
 -24   5  13      336.69      415.17    411.50 o 
 -23   5  13     1125.96     1263.88    415.17 o 
 -22   5  13      342.55      216.77    349.04 o 
 -21   5  13      428.09      598.87    338.01 o 
 -20   5  13        4.53      -73.48    286.58 o 
 -19   5  13       17.77     -172.68    271.88 o 
 -18   5  13      383.45      121.24    308.62 o 
 -17   5  13     1065.67     1260.20    319.64 o 
 -16   5  13      832.65      378.43    271.88 o 
 -15   5  13        2.36      -88.18    238.81 o 
 -14   5  13      125.92      235.49    139.65 o 
 -13   5  13      522.84      457.21    139.33 o 
 -12   5  13     4734.49     4742.14    263.73 o 
 -11   5  13      412.68      545.92    141.24 o 
 -10   5  13      215.46      377.62    138.59 o 
  -9   5  13     1366.68     1391.82    171.23 o 
  -8   5  13       34.13       -8.08     28.60 o 
  -7   5  13     8216.16     8512.92    270.58 o 
  -6   5  13    11833.11    11955.96    337.30 o 
  -5   5  13     2022.07     2085.76    179.86 o 
  -4   5  13     7537.21     7765.90    341.45 o 
  -3   5  13        9.19      -61.49     64.99 o 
  -2   5  13      113.44      211.58     82.41 o 
  -1   5  13     1271.88     1213.20    112.28 o 
   0   5  13     1969.42     1913.30    131.08 o 
   1   5  13      190.03      112.73     90.35 o 
   2   5  13      176.92      372.59    117.58 o 
   3   5  13     1955.25     1873.94    341.69 o 
   4   5  13       50.25      -76.10    122.90 o 
   5   5  13        9.78      175.76    198.40 o 
   6   5  13      583.91      955.48    159.82 o 
   7   5  13      382.16      193.48    145.45 o 
   8   5  13     1112.44     1353.01    186.21 o 
   9   5  13      355.17      361.95    191.05 o 
  10   5  13      162.17      292.74    194.73 o 
  11   5  13     1081.98     1069.71    231.47 o 
  12   5  13       59.58      206.04    193.19 o 
  13   5  13        1.48       51.91    207.37 o 
 -23   6  13      482.00      422.52    411.50 o 
 -22   6  13        4.99      110.22    349.04 o 
 -21   6  13      696.74      947.91    400.47 o 
 -20   6  13      170.14     -286.58    334.34 o 
 -19   6  13      308.97       14.70    304.95 o 
 -18   6  13       91.53       44.09    293.93 o 
 -17   6  13     2116.71     1510.04    352.71 o 
 -16   6  13      132.64      172.68    293.93 o 
 -15   6  13     1419.61     1844.38    367.41 o 
 -14   6  13      268.63       25.72    257.18 o 
 -13   6  13       22.57       81.72    174.52 o 
 -12   6  13     3480.14     3310.33    521.72 o 
 -11   6  13     2327.02     2344.48    210.82 o 
 -10   6  13      320.89      256.93    116.85 o 
  -9   6  13      439.25      252.56    137.92 o 
  -8   6  13     1335.33     1304.83    154.89 o 
  -7   6  13      525.05      610.91     81.37 o 
  -6   6  13     1167.66     1368.03    107.28 o 
  -5   6  13       60.36      110.94     70.97 o 
  -4   6  13     1035.71     1055.23    102.57 o 
  -3   6  13      184.79      240.78    108.71 o 
  -2   6  13       27.45       14.17     87.89 o 
  -1   6  13     3929.02     4208.17    181.48 o 
   0   6  13       84.65      127.59     91.43 o 
   1   6  13     5502.39     5674.02    255.27 o 
   2   6  13     2949.98     2833.86    183.04 o 
   3   6  13     1113.06     1047.93    141.26 o 
   4   6  13      126.08      232.85    125.68 o 
   5   6  13     1042.29     1160.34    156.32 o 
   6   6  13      529.95      584.20    155.51 o 
   7   6  13      499.61      429.31    151.31 o 
   8   6  13       33.55      119.92    242.49 o 
   9   6  13      117.54       38.99    164.68 o 
  10   6  13       93.96       79.08    405.98 o 
  11   6  13       56.42      249.84    182.80 o 
  12   6  13      346.37      135.22    189.72 o 
 -22   7  13       82.26       44.09    371.08 o 
 -21   7  13      843.52      896.47    400.47 o 
 -20   7  13       21.05      139.61    341.69 o 
 -19   7  13      179.05      484.98    345.36 o 
 -18   7  13      680.87      804.62    378.43 o 
 -17   7  13      263.31      540.09    323.32 o 
 -16   7  13      560.33      249.84    297.60 o 
 -15   7  13       84.14       40.41    279.23 o 
 -14   7  13       63.68      123.51    108.14 o 
 -13   7  13        6.91      -19.51    178.19 o 
 -12   7  13      245.63      132.79    100.58 o 
 -11   7  13      211.43      354.90     81.15 o 
 -10   7  13      421.89      241.39     94.65 o 
  -9   7  13       20.12     -102.44    161.55 o 
  -8   7  13      247.65      200.17    165.91 o 
  -7   7  13     1137.63     1244.65    222.28 o 
  -6   7  13     1366.59     1661.96    229.63 o 
  -5   7  13      177.04      161.99    209.42 o 
  -4   7  13     1079.59      948.81    197.71 o 
  -3   7  13      778.32      810.72    193.53 o 
  -2   7  13     2007.78     2480.29    240.30 o 
  -1   7  13      356.66      338.01    257.18 o 
   0   7  13     1716.52     2468.97    360.06 o 
   1   7  13        8.86      128.59    264.53 o 
   2   7  13      842.03     1087.52    301.27 o 
   3   7  13     1180.43     1315.31    338.01 o 
   4   7  13      341.13      511.35     99.38 o 
   5   7  13      120.23      -32.39    108.38 o 
   6   7  13      220.66      221.79    145.13 o 
   7   7  13       79.40      131.72    128.40 o 
   8   7  13      528.09      410.06    143.93 o 
   9   7  13       97.34      387.97    152.99 o 
  10   7  13      224.63      263.42    160.35 o 
 -19   8  13       69.73     -112.71    233.30 o 
 -18   8  13        0.14     -169.01    345.36 o 
 -17   8  13      149.25      297.60    360.06 o 
 -16   8  13      450.33      477.63    334.34 o 
 -15   8  13      281.82      385.78    338.01 o 
 -14   8  13      358.41      977.30    374.75 o 
 -13   8  13       73.01      143.29    301.27 o 
 -12   8  13       43.33     -235.14    268.21 o 
 -11   8  13       41.02     -264.53    271.88 o 
 -10   8  13        0.84      230.14    188.72 o 
  -9   8  13      502.83      679.35    214.93 o 
  -8   8  13      356.29      220.19    186.26 o 
  -7   8  13      406.60      468.55    197.71 o 
  -6   8  13      725.08      841.74    308.62 o 
  -5   8  13      352.85      266.87    236.98 o 
  -4   8  13       24.68      136.83    244.33 o 
  -3   8  13        1.08     -207.58    207.58 o 
  -2   8  13      278.36      642.96    275.55 o 
  -1   8  13     1012.83      988.32    323.32 o 
   0   8  13      677.47      650.31    290.25 o 
   1   8  13     2208.25     2483.67    389.45 o 
   2   8  13       53.35      426.19    286.58 o 
   3   8  13        8.18      249.84    293.93 o 
   4   8  13      157.74      271.88    301.27 o 
   5   8  13     1233.12      837.69    367.41 o 
   6   8  13      394.70       84.50    308.62 o 
   7   8  13       93.04      -25.72    349.04 o 
   8   8  13      451.79       18.37    338.01 o 
 -16   9  13       26.01     -319.64    363.73 o 
 -15   9  13        6.69     -334.34    334.34 o 
 -14   9  13        9.78     -301.27    301.27 o 
 -13   9  13      180.78      297.60    356.38 o 
 -12   9  13       44.50      216.77    338.01 o 
 -11   9  13       35.37      371.08    341.69 o 
 -10   9  13      123.66      635.61    341.69 o 
  -9   9  13      312.32      349.04    334.34 o 
  -8   9  13       43.23      -15.36    208.83 o 
  -7   9  13       39.81       31.16    213.10 o 
  -6   9  13      985.29     1250.48    246.13 o 
  -5   9  13      330.03      403.91    321.48 o 
  -4   9  13       39.55       -7.35    279.23 o 
  -3   9  13      500.16      856.06    319.64 o 
  -2   9  13       67.45       47.76    271.88 o 
  -1   9  13      605.08      995.67    345.36 o 
   0   9  13      209.64       47.76    319.64 o 
   1   9  13      389.87     -257.18    279.23 o 
   2   9  13      199.12      360.06    345.36 o 
   3   9  13      533.83      672.35    349.04 o 
   4   9  13      474.65      396.80    356.38 o 
   5   9  13       33.29     -172.68    338.01 o 
 -10  10  13      246.01      742.16    378.43 o 
  -9  10  13        0.04     -106.55    341.69 o 
  -8  10  13       23.92     -213.10    334.34 o 
  -7  10  13       88.16      312.30    356.38 o 
  -6  10  13       19.75     -220.44    315.97 o 
  -5  10  13        0.77     -279.23    308.62 o 
  -4  10  13        8.87      363.73    338.01 o 
  -3  10  13      157.19      356.38    345.36 o 
  -2  10  13      108.71      102.87    341.69 o 
  -1  10  13      166.13      326.99    360.06 o 
 -28   0  14     1004.45      609.89    349.04 o 
 -27   0  14      118.73      282.90    319.64 o 
 -26   0  14      729.56      745.84    315.97 o 
 -25   0  14     2707.01     2288.94    371.08 o 
 -24   0  14     3326.21     3336.05    393.12 o 
 -23   0  14     1744.19     1657.00    319.64 o 
 -22   0  14      105.24      215.44    172.75 o 
 -21   0  14       59.23      114.52    161.01 o 
 -20   0  14     5138.40     5649.88    307.78 o 
 -19   0  14     7204.41     7751.52    356.02 o 
 -18   0  14      290.48      467.65    191.05 o 
 -17   0  14      987.66     1363.03    167.43 o 
 -16   0  14     1635.33     1890.45    174.52 o 
 -15   0  14    10564.73    10256.95    370.17 o 
 -14   0  14      273.49      306.17    121.24 o 
 -13   0  14     2223.65     2516.05    173.62 o 
 -12   0  14     9769.25     9831.21    339.50 o 
 -11   0  14      921.81      899.98    112.11 o 
 -10   0  14      847.71      902.52    103.28 o 
  -9   0  14    10958.97    12670.49    510.69 o 
  -8   0  14       78.44      147.09     75.88 o 
  -7   0  14     9227.49     5422.92    301.27 o 
  -6   0  14    18662.29    19822.05    883.61 o 
  -5   0  14    10163.84     8757.90    276.67 o 
  -4   0  14    20015.88    20784.36    566.05 o 
  -3   0  14    67745.17    69368.94   1733.78 o 
  -2   0  14    15527.33    15186.16    350.00 o 
  -1   0  14     6162.73     7327.98    233.37 o 
   0   0  14    13779.47    13915.37    331.80 o 
   1   0  14      435.74      498.79     77.05 o 
   2   0  14     3564.79     3495.02    147.74 o 
   3   0  14       31.50       -1.32     73.52 o 
   4   0  14       93.92      -11.94     84.02 o 
   5   0  14     1519.99     1481.29    124.43 o 
   6   0  14    13221.78    12904.66    347.05 o 
   7   0  14     1937.83     1673.45    180.54 o 
   8   0  14     2770.82     2764.94    168.31 o 
   9   0  14     1251.12     1317.61    146.95 o 
  10   0  14     4631.30     4033.75    435.38 o 
  11   0  14     4257.79     3372.13    486.81 o 
  12   0  14      105.11      -48.28    268.21 o 
  13   0  14     3025.06     3571.19    429.87 o 
  14   0  14        4.21      132.27    279.23 o 
  15   0  14     1407.11     1723.14    389.45 o 
  16   0  14      234.94      466.61    363.73 o 
 -28   1  14        3.48      132.99    236.85 o 
 -27   1  14      225.48      318.22    223.81 o 
 -26   1  14      218.44      468.27    220.64 o 
 -25   1  14      185.62      -27.09    426.19 o 
 -24   1  14      605.12      673.77    171.41 o 
 -23   1  14       96.11      -71.03    147.94 o 
 -22   1  14      108.74      429.49    145.98 o 
 -21   1  14      137.61       99.30    110.29 o 
 -20   1  14      719.88      646.50    118.78 o 
 -19   1  14     3809.29     3819.18    177.14 o 
 -18   1  14       46.54       22.46     97.80 o 
 -17   1  14     1073.89     1015.76    111.72 o 
 -16   1  14       18.74       72.37    156.44 o 
 -15   1  14       81.59      160.28     82.96 o 
 -14   1  14      292.50      151.27     66.65 o 
 -13   1  14     5470.08     5554.17    170.58 o 
 -12   1  14     5471.88     6406.09    161.16 o 
 -11   1  14     2322.35     2903.11    163.19 o 
 -10   1  14     4603.27     4637.92    153.79 o 
  -9   1  14      122.16      123.40     63.64 o 
  -8   1  14      423.85      293.33     91.38 o 
  -7   1  14     5546.90     5690.94    151.67 o 
  -6   1  14     1281.67     1145.90     80.61 o 
  -5   1  14     1232.34     1110.28     90.23 o 
  -4   1  14     1824.91     2450.89     99.70 o 
  -3   1  14       99.13       73.59     44.26 o 
  -2   1  14     2647.64     2717.38     90.56 o 
  -1   1  14     3012.54     2933.21     94.75 o 
   0   1  14     1438.22     1559.27     69.12 o 
   1   1  14       62.44        4.76     46.62 o 
   2   1  14      440.19      472.76     57.84 o 
   3   1  14     3604.83     3417.58    107.40 o 
   4   1  14        1.66      -15.50     56.41 o 
   5   1  14     1683.03     1742.20     89.71 o 
   6   1  14       69.51      117.05     71.31 o 
   7   1  14       25.64      -12.39     70.50 o 
   8   1  14       47.49       60.29     97.79 o 
   9   1  14     1238.28     1492.34    134.90 o 
  10   1  14      371.85      216.36    116.16 o 
  11   1  14      261.40       58.44    218.31 o 
  12   1  14      102.03     -130.24    145.75 o 
  13   1  14      638.44      713.17    171.64 o 
  14   1  14      493.39      321.92    179.79 o 
  15   1  14      125.00      241.88    186.36 o 
  16   1  14        8.64      -42.77    255.35 o 
 -27   2  14      791.08      984.30    239.17 o 
 -26   2  14       10.27      -54.58    202.15 o 
 -25   2  14      441.23      464.77    221.26 o 
 -24   2  14      829.88     1360.62    364.87 o 
 -23   2  14     1183.01     1180.95    175.14 o 
 -22   2  14     3038.65     3175.37    210.64 o 
 -21   2  14      280.35      362.43    140.47 o 
 -20   2  14     4059.39     4122.47    218.55 o 
 -19   2  14     2955.83     3236.45    163.32 o 
 -18   2  14     4409.65     4060.03    175.08 o 
 -17   2  14     1403.12     1697.25    122.01 o 
 -16   2  14     5641.46     5051.62    222.71 o 
 -15   2  14      683.86      656.36     89.49 o 
 -14   2  14       96.30       91.55     60.22 o 
 -13   2  14      283.30      318.06     61.84 o 
 -12   2  14     5019.52     4875.42    134.65 o 
 -11   2  14      127.00       39.46     49.66 o 
 -10   2  14     3554.05     3938.66    119.87 o 
  -9   2  14      345.97      386.43     61.79 o 
  -8   2  14     1924.97     2152.12     90.66 o 
  -7   2  14     3737.23     4017.72    123.27 o 
  -6   2  14    14645.17    14640.02    329.32 o 
  -5   2  14    18707.35    18372.26    359.82 o 
  -4   2  14     5143.37     4883.26    179.90 o 
  -3   2  14    39739.04    38833.95    641.58 o 
  -2   2  14     2172.42     2090.94     81.26 o 
  -1   2  14      159.52       75.66     43.05 o 
   0   2  14      969.28      758.04     64.87 o 
   1   2  14       45.44       34.75     48.34 o 
   2   2  14     6390.40     6926.65    267.74 o 
   3   2  14     1548.48     1664.69     82.41 o 
   4   2  14     2015.94     2183.85    205.97 o 
   5   2  14     6605.13     6000.68    168.86 o 
   6   2  14        8.07        8.12    111.36 o 
   7   2  14      634.53      614.23    106.88 o 
   8   2  14     1447.74     1475.68    129.65 o 
   9   2  14      737.84     1000.59    148.13 o 
  10   2  14     3682.51     3603.88    185.78 o 
  11   2  14      297.43      264.13    168.96 o 
  12   2  14      559.21      443.67    160.44 o 
  13   2  14     2837.91     3583.09    323.32 o 
  14   2  14      319.97      383.97    214.32 o 
  15   2  14      215.14      344.95    231.64 o 
 -27   3  14      108.64     -205.30    205.30 o 
 -26   3  14      667.38     1042.35    229.78 o 
 -25   3  14     1701.54     1625.57    284.74 o 
 -24   3  14     1072.91     1269.74    213.99 o 
 -23   3  14      544.76      401.41    178.02 o 
 -22   3  14        0.63      -29.84    159.82 o 
 -21   3  14      189.04     -114.62    148.40 o 
 -20   3  14      486.76      681.49    135.95 o 
 -19   3  14     2358.53     2409.83    171.08 o 
 -18   3  14      683.00      821.19    184.88 o 
 -17   3  14     4373.00     4848.12    195.68 o 
 -16   3  14      293.16      324.74     81.42 o 
 -15   3  14    14167.24    14296.55    277.62 o 
 -14   3  14     5615.83     5383.11    143.22 o 
 -13   3  14     9481.33     9395.10    203.86 o 
 -12   3  14      449.65      501.64     99.12 o 
 -11   3  14      248.35       49.10     76.76 o 
 -10   3  14     5770.17     5804.13    217.51 o 
  -9   3  14        0.18      -20.26     74.55 o 
  -8   3  14      315.89      289.54    100.29 o 
  -7   3  14       28.07       22.11     77.70 o 
  -6   3  14      310.57      355.36     89.82 o 
  -5   3  14    14492.28    14229.93    304.20 o 
  -4   3  14     2086.98     2260.56    103.49 o 
  -3   3  14    10998.05    12036.52    265.93 o 
  -2   3  14    12924.94    13169.70    267.41 o 
  -1   3  14    11844.83    11717.93    226.99 o 
   0   3  14       16.83       12.89     54.85 o 
   1   3  14      781.21      748.40     71.20 o 
   2   3  14     3049.90     3297.93    170.61 o 
   3   3  14     5694.44     5806.46    160.88 o 
   4   3  14     1287.85     1233.30     89.73 o 
   5   3  14     1971.11     2212.14    130.38 o 
   6   3  14       14.22     -101.52    101.52 o 
   7   3  14        2.66       61.86    146.49 o 
   8   3  14     1940.54     1844.77    162.61 o 
   9   3  14     4753.36     4581.17    231.59 o 
  10   3  14     1259.03     1378.23    168.71 o 
  11   3  14     2286.74     2150.02    193.82 o 
  12   3  14     1630.05     1619.27    191.08 o 
  13   3  14      924.43     1025.06    187.32 o 
  14   3  14       25.36      125.76    209.03 o 
  15   3  14      533.14      496.00    330.67 o 
 -26   4  14      303.55      170.23    184.03 o 
 -25   4  14       58.30      -23.77    170.55 o 
 -24   4  14      162.00     -103.67    159.64 o 
 -23   4  14      225.13      176.36    157.74 o 
 -22   4  14      129.25      126.18    145.23 o 
 -21   4  14      185.35      150.18    133.79 o 
 -20   4  14     1222.41     1257.75    152.47 o 
 -19   4  14      345.93      279.15    194.73 o 
 -18   4  14     1408.29     1493.54    205.75 o 
 -17   4  14     8168.42     7484.07    576.83 o 
 -16   4  14      188.03      127.83    133.75 o 
 -15   4  14       52.10      -40.28    130.49 o 
 -14   4  14     1084.47     1015.46    156.32 o 
 -13   4  14       49.55      -74.39     74.39 o 
 -12   4  14      163.18       70.84     83.59 o 
 -11   4  14      979.01      936.59    118.99 o 
 -10   4  14     2867.51     2944.99    241.12 o 
  -9   4  14      109.55      103.25     96.04 o 
  -8   4  14      578.42      419.32     81.67 o 
  -7   4  14      713.94      872.39     98.69 o 
  -6   4  14    14748.09    15719.46    297.89 o 
  -5   4  14      529.68      549.51     69.03 o 
  -4   4  14     8179.12     8387.06    217.79 o 
  -3   4  14    12355.40    11986.61    284.55 o 
  -2   4  14     4191.63     4343.20    174.44 o 
  -1   4  14     2859.83     2780.39    171.26 o 
   0   4  14     1631.74     1592.28    152.75 o 
   1   4  14       13.13       17.65     88.22 o 
   2   4  14      362.86      439.02     97.65 o 
   3   4  14     1447.40     1274.62    157.11 o 
   4   4  14       80.37       90.18    129.59 o 
   5   4  14      189.32       20.35    133.90 o 
   6   4  14     1956.72     1925.83    198.62 o 
   7   4  14      518.90      556.72    325.15 o 
   8   4  14       48.20      136.88    165.75 o 
   9   4  14       43.93     -102.03    167.37 o 
  10   4  14       80.55       73.35    420.68 o 
  11   4  14     2207.53     2629.04    413.33 o 
  12   4  14      262.53      -16.13    198.78 o 
  13   4  14      252.85      331.38    216.21 o 
  14   4  14       59.76      325.69    352.71 o 
 -25   5  14      409.05     1142.63    448.24 o 
 -24   5  14      432.52      503.35    404.15 o 
 -23   5  14      255.55      804.62    400.47 o 
 -22   5  14        8.82     -117.57    356.38 o 
 -21   5  14        6.40       99.20    345.36 o 
 -20   5  14     1176.93     1928.88    418.84 o 
 -19   5  14     1965.25     2410.19    426.19 o 
 -18   5  14      849.44      815.64    338.01 o 
 -17   5  14     3162.09     3273.59    418.84 o 
 -16   5  14      205.18      396.80    271.88 o 
 -15   5  14     4635.84     5441.29    499.67 o 
 -14   5  14     1174.34     1318.75    257.18 o 
 -13   5  14    10070.85    11327.19    423.37 o 
 -12   5  14       19.59     -126.67    126.67 o 
 -11   5  14      201.35      311.21    140.74 o 
 -10   5  14     3665.37     4008.98    254.10 o 
  -9   5  14       15.57     -131.14    131.14 o 
  -8   5  14      356.22      273.24    142.72 o 
  -7   5  14     3912.74     4392.79    267.17 o 
  -6   5  14     1037.06      952.08    159.51 o 
  -5   5  14     7805.47     7755.01    337.73 o 
  -4   5  14      214.70       87.83    150.76 o 
  -3   5  14      210.89       57.85     69.82 o 
  -2   5  14     3943.38     4059.01    181.81 o 
  -1   5  14     9678.41     9975.44    290.65 o 
   0   5  14      636.34      724.31    114.19 o 
   1   5  14     3165.81     2894.56    155.32 o 
   2   5  14     1920.65     2032.67    177.39 o 
   3   5  14     5798.00     6357.19    303.11 o 
   4   5  14        3.40      -97.49    141.45 o 
   5   5  14     2972.59     3046.16    273.72 o 
   6   5  14       47.39      245.43    426.19 o 
   7   5  14       32.11      211.23    153.37 o 
   8   5  14      328.35      311.18    394.96 o 
   9   5  14     4581.51     4301.75    326.99 o 
  10   5  14      290.72      171.77    179.20 o 
  11   5  14      462.15      715.19    207.34 o 
  12   5  14     1540.18     1718.59    308.62 o 
  13   5  14      755.11     1647.34    826.66 o 
 -23   6  14        1.99       91.85    396.80 o 
 -22   6  14       31.98      459.26    378.43 o 
 -21   6  14        5.60     -202.07    323.32 o 
 -20   6  14      303.67       80.83    319.64 o 
 -19   6  14        2.47     -121.24    323.32 o 
 -18   6  14      219.07      360.06    304.95 o 
 -17   6  14      313.68      290.25    312.30 o 
 -16   6  14      436.61      808.29    330.67 o 
 -15   6  14     1271.33     1219.79    323.32 o 
 -14   6  14      722.91      543.76    315.97 o 
 -13   6  14     2210.29     2408.19    224.69 o 
 -12   6  14       77.03       70.60    148.83 o 
 -11   6  14     5078.41     5161.79    245.01 o 
 -10   6  14       88.18      -35.55     87.95 o 
  -9   6  14     6666.24     6271.35    226.88 o 
  -8   6  14      680.67      789.94    107.58 o 
  -7   6  14      509.68      538.58    102.05 o 
  -6   6  14     2940.55     2845.59    155.02 o 
  -5   6  14      107.98        7.21     91.75 o 
  -4   6  14     6883.08     7342.65    246.36 o 
  -3   6  14     1855.38     1924.44    171.65 o 
  -2   6  14       56.42       66.24     94.42 o 
  -1   6  14     9135.11     9578.03    291.17 o 
   0   6  14       16.05       19.21    111.54 o 
   1   6  14      672.21      691.15    135.64 o 
   2   6  14      234.20      562.43    133.29 o 
   3   6  14      282.45      269.53    135.13 o 
   4   6  14      110.08      302.85    139.43 o 
   5   6  14       92.58     -142.01    207.58 o 
   6   6  14        6.15      -11.50    146.87 o 
   7   6  14      117.40       43.72    155.23 o 
   8   6  14       55.11      -53.95    314.13 o 
   9   6  14      537.10      459.70    181.89 o 
  10   6  14       21.80      318.74    184.68 o 
  11   6  14      208.73       37.36    225.95 o 
 -22   7  14        0.62      356.38    389.45 o 
 -21   7  14       22.99     -326.99    334.34 o 
 -20   7  14        1.95      -66.13    334.34 o 
 -19   7  14      373.45      518.04    367.41 o 
 -18   7  14       73.73      -62.46    304.95 o 
 -17   7  14     1512.07     1789.27    415.17 o 
 -16   7  14       32.79     -227.79    308.62 o 
 -15   7  14        2.70     -106.55    279.23 o 
 -14   7  14       88.51       38.26    115.39 o 
 -13   7  14     3418.57     3392.07    393.12 o 
 -12   7  14       41.23        6.35     93.07 o 
 -11   7  14     1268.93     1660.45    122.46 o 
 -10   7  14     1013.04     1220.06    107.13 o 
  -9   7  14       31.23       31.62     56.94 o 
  -8   7  14      541.61      769.66    129.45 o 
  -7   7  14     1493.67     1469.78    235.14 o 
  -6   7  14       73.24      415.54    179.14 o 
  -5   7  14      681.72      674.64    308.62 o 
  -4   7  14       15.16      258.23    180.97 o 
  -3   7  14     1126.11      854.39    195.82 o 
  -2   7  14     2061.33     2647.71    257.18 o 
  -1   7  14     1530.72     2002.36    338.01 o 
   0   7  14      160.61      264.53    268.21 o 
   1   7  14      136.19       97.58     85.90 o 
   2   7  14       13.65       -9.35     93.48 o 
   3   7  14      881.74     1211.35    251.67 o 
   4   7  14      394.07      499.55    122.82 o 
   5   7  14     1305.89     1449.58    154.06 o 
   6   7  14      872.86     1057.92    155.40 o 
   7   7  14       38.91     -135.06    135.06 o 
   8   7  14      232.84      173.35    157.06 o 
   9   7  14      587.62      670.18    173.15 o 
  10   7  14      204.23      506.13    312.30 o 
 -19   8  14        1.31      -16.41    108.97 o 
 -18   8  14      122.94       -4.40    196.56 o 
 -17   8  14      379.72      132.27    360.06 o 
 -16   8  14       20.43     -121.24    334.34 o 
 -15   8  14      955.13     1028.74    356.38 o 
 -14   8  14      211.96      473.95    345.36 o 
 -13   8  14      116.82      426.19    323.32 o 
 -12   8  14      125.06     -146.96    304.95 o 
 -11   8  14      407.65      132.27    319.64 o 
 -10   8  14      126.36      307.06    197.73 o 
  -9   8  14      353.81      386.74    200.20 o 
  -8   8  14        0.11       18.47    193.97 o 
  -7   8  14      298.82      241.77    195.89 o 
  -6   8  14     1042.58     1201.35    221.21 o 
  -5   8  14      290.83      289.03    225.95 o 
  -4   8  14      951.28     1505.48    231.20 o 
  -3   8  14      189.21      613.57    290.25 o 
  -2   8  14      330.86      661.33    301.27 o 
  -1   8  14     3284.22     3611.61    444.56 o 
   0   8  14      325.68       80.83    297.60 o 
   1   8  14      596.07      543.76    304.95 o 
   2   8  14        4.05      -22.04    297.60 o 
   3   8  14        1.57     -293.93    293.93 o 
   4   8  14      166.91      396.80    326.99 o 
   5   8  14        9.38     -172.68    301.27 o 
   6   8  14       24.95     -220.44    341.69 o 
   7   8  14      164.47      492.32    385.78 o 
 -16   9  14      218.11     -253.51    319.64 o 
 -15   9  14       24.43      209.42    326.99 o 
 -14   9  14       19.44      121.24    356.38 o 
 -13   9  14      972.73      933.21    389.45 o 
 -12   9  14      160.07      128.59    341.69 o 
 -11   9  14      999.50     1421.86    400.47 o 
 -10   9  14      378.45      360.06    349.04 o 
  -9   9  14       47.01      227.79    330.67 o 
  -8   9  14      130.89       70.89    212.64 o 
  -7   9  14      244.92      527.25    224.90 o 
  -6   9  14      268.85       93.07    216.21 o 
  -5   9  14      301.06      576.91    240.65 o 
  -4   9  14      255.17      257.18    275.55 o 
  -3   9  14      262.40     -271.88    271.88 o 
  -2   9  14        8.22       84.50    279.23 o 
  -1   9  14       77.60      352.71    323.32 o 
   0   9  14       69.79      238.81    338.01 o 
   1   9  14      349.93      -44.09    308.62 o 
   2   9  14       12.29      279.23    356.38 o 
   3   9  14      480.63      326.99    367.41 o 
   4   9  14      786.95     1227.14    411.50 o 
  -9  10  14       88.55      455.58    374.75 o 
  -8  10  14       47.67       80.83    371.08 o 
  -7  10  14       77.32      206.79    245.17 o 
  -6  10  14       81.09      -36.74    312.30 o 
  -5  10  14      145.33      341.69    334.34 o 
  -4  10  14      105.59       91.85    338.01 o 
  -3  10  14        4.00      198.40    312.30 o 
 -28   1  15     1343.26     1466.44    268.43 o 
 -27   1  15      456.19      547.97    222.83 o 
 -26   1  15      894.73      885.26    229.03 o 
 -25   1  15      292.64       64.24    193.97 o 
 -24   1  15     1897.21     2000.43    198.67 o 
 -23   1  15     4906.85     4656.63    248.23 o 
 -22   1  15     3729.33     3843.25    225.48 o 
 -21   1  15      243.22      193.46    110.70 o 
 -20   1  15      675.51      775.00    119.21 o 
 -19   1  15    15468.98    15608.96    391.81 o 
 -18   1  15    18951.27    19651.89    432.43 o 
 -17   1  15    18676.87    19151.60    417.80 o 
 -16   1  15     9234.95     9067.43    249.62 o 
 -15   1  15     6183.96     6331.83    217.96 o 
 -14   1  15    68624.67    69334.88   1120.38 o 
 -13   1  15     2212.83     1920.18     96.27 o 
 -12   1  15      356.59      376.23     64.37 o 
 -11   1  15     6123.44     6413.66    245.30 o 
 -10   1  15     8712.80     8647.99    210.05 o 
  -9   1  15      926.22      862.39     92.57 o 
  -8   1  15    24779.68    25332.34    483.37 o 
  -7   1  15     9140.17    10224.08    225.68 o 
  -6   1  15    29076.79    29739.65    985.31 o 
  -5   1  15     1664.10     1463.42     78.77 o 
  -4   1  15     9419.47     9536.94    216.48 o 
  -3   1  15    47756.45    49548.25    791.84 o 
  -2   1  15       25.47       76.37     44.29 o 
  -1   1  15    31706.27    32585.75    489.28 o 
   0   1  15    24615.37    23758.90    371.95 o 
   1   1  15     9858.87     9676.92    211.41 o 
   2   1  15     5356.56     5064.56    215.79 o 
   3   1  15     3015.22     2795.99    101.94 o 
   4   1  15     1238.20     1241.95     83.32 o 
   5   1  15    11221.98    11397.44    225.79 o 
   6   1  15      151.29      216.28     75.76 o 
   7   1  15     1269.21     1034.88    122.96 o 
   8   1  15     1813.85     1888.95    140.38 o 
   9   1  15     4846.58     4917.51    201.61 o 
  10   1  15     2007.60     1965.05    165.99 o 
  11   1  15      408.32      349.56    158.20 o 
  12   1  15      223.77        3.36    170.67 o 
  13   1  15      299.12      198.66    175.04 o 
  14   1  15      214.62     -151.40    175.35 o 
  15   1  15      927.41      808.64    207.10 o 
 -28   2  15      639.68      290.25    293.93 o 
 -27   2  15       35.02      113.00    270.04 o 
 -26   2  15       15.91      -88.67    168.25 o 
 -25   2  15       10.77       82.03    159.76 o 
 -24   2  15      571.83      462.42    165.85 o 
 -23   2  15      686.76      593.99    162.18 o 
 -22   2  15       80.55      207.72    142.63 o 
 -21   2  15       46.24      -14.12    130.67 o 
 -20   2  15     2528.43     2468.86    155.02 o 
 -19   2  15      660.87      591.39    109.51 o 
 -18   2  15        3.00      -93.86     93.86 o 
 -17   2  15      245.04      235.79     92.86 o 
 -16   2  15       95.09      -31.58     31.58 o 
 -15   2  15     1193.03     1180.11    101.96 o 
 -14   2  15       16.56       57.69     35.80 o 
 -13   2  15      570.97      654.46     69.88 o 
 -12   2  15      384.28      397.45     59.23 o 
 -11   2  15     4845.52     4477.53    127.58 o 
 -10   2  15      499.41      412.08     95.47 o 
  -9   2  15    11350.20    11874.97    226.66 o 
  -8   2  15     4372.39     4300.14    141.23 o 
  -7   2  15     4561.65     3895.60    126.90 o 
  -6   2  15     1014.72      969.48     68.95 o 
  -5   2  15     8228.50     8389.14    195.37 o 
  -4   2  15    23933.68    24422.10    455.18 o 
  -3   2  15     4321.77     3839.98    114.49 o 
  -2   2  15       10.35       35.74     50.80 o 
  -1   2  15      325.84      316.30     69.06 o 
   0   2  15     3739.56     3541.84    129.32 o 
   1   2  15     1255.71     1366.07     82.99 o 
   2   2  15      844.64      715.56    102.00 o 
   3   2  15      263.60      255.71     70.17 o 
   4   2  15      490.62      371.88     91.04 o 
   5   2  15     1147.26     1025.78     92.15 o 
   6   2  15     2053.00     1806.02    202.58 o 
   7   2  15      720.44      711.76    114.16 o 
   8   2  15       17.68       60.28    105.43 o 
   9   2  15     1797.78     1806.77    148.75 o 
  10   2  15      354.60      290.58    158.03 o 
  11   2  15      248.85      485.87    204.16 o 
  12   2  15       43.18      168.58    190.94 o 
  13   2  15      852.51     1425.12    611.73 o 
  14   2  15        5.22      136.33    297.60 o 
  15   2  15      762.96     1075.02    545.60 o 
 -27   3  15      143.95      -86.95    200.26 o 
 -26   3  15      138.97      108.71    225.95 o 
 -25   3  15      178.29       13.34    184.65 o 
 -24   3  15      462.15      409.69    273.72 o 
 -23   3  15      594.74      602.07    184.15 o 
 -22   3  15       84.08       87.26    151.12 o 
 -21   3  15      248.59      140.90    152.11 o 
 -20   3  15        0.41      124.49    204.27 o 
 -19   3  15     3828.46     3981.83    265.19 o 
 -18   3  15     7794.25     7880.82    379.17 o 
 -17   3  15     3058.68     3272.99    189.67 o 
 -16   3  15     2128.49     2223.58    102.90 o 
 -15   3  15     1407.67     1207.52     79.62 o 
 -14   3  15    28338.78    27244.38    467.48 o 
 -13   3  15       39.42        7.68     41.18 o 
 -12   3  15     1631.78     1593.18    152.69 o 
 -11   3  15       23.59     -120.89    120.89 o 
 -10   3  15     4979.59     5055.15    270.10 o 
  -9   3  15     1136.25     1174.81    110.84 o 
  -8   3  15     3479.61     3809.19    177.72 o 
  -7   3  15      533.70      432.07     89.86 o 
  -6   3  15      162.01      117.29     81.33 o 
  -5   3  15     1140.69     1139.57     84.72 o 
  -4   3  15     3064.57     3166.06    125.96 o 
  -3   3  15    20405.79    19868.72    561.70 o 
  -2   3  15      121.10      112.91     44.91 o 
  -1   3  15    16782.89    17197.21    312.81 o 
   0   3  15    16203.59    16373.18    304.48 o 
   1   3  15     2316.37     2160.90     98.36 o 
   2   3  15     7714.41     7983.45    197.33 o 
   3   3  15       44.04      -23.89     70.36 o 
   4   3  15      399.67      507.48     97.02 o 
   5   3  15     1483.90     1466.91    165.99 o 
   6   3  15       53.34      270.85    114.94 o 
   7   3  15     1159.12     1251.28    147.10 o 
   8   3  15     3097.60     3145.19    285.82 o 
   9   3  15      556.16      268.11    140.63 o 
  10   3  15      393.93      253.68    147.71 o 
  11   3  15        3.50     -142.30    142.30 o 
  12   3  15      180.32      248.43    162.28 o 
  13   3  15        6.89       42.76    167.00 o 
  14   3  15        3.73       49.89    215.58 o 
 -26   4  15      277.60      224.38    184.98 o 
 -25   4  15      142.54       85.73    166.15 o 
 -24   4  15      362.43      239.86    162.28 o 
 -23   4  15      122.64      -21.06    145.54 o 
 -22   4  15       39.27      100.55    140.11 o 
 -21   4  15       50.14      179.63    180.03 o 
 -20   4  15       98.14      248.11    115.18 o 
 -19   4  15     2656.07     2401.41    159.01 o 
 -18   4  15       18.57     -180.03    282.90 o 
 -17   4  15       43.27      121.24    282.90 o 
 -16   4  15     5713.19     5565.42    299.00 o 
 -15   4  15       85.12       88.70    235.14 o 
 -14   4  15      117.14      139.11    116.79 o 
 -13   4  15        1.97       56.91    100.97 o 
 -12   4  15      980.69      717.15    128.00 o 
 -11   4  15       21.25       -2.12     97.19 o 
 -10   4  15     1257.38     1342.13    130.25 o 
  -9   4  15    12762.58    12980.97    357.50 o 
  -8   4  15     5854.83     5640.65    215.45 o 
  -7   4  15    18639.95    19055.94    395.20 o 
  -6   4  15      439.87      479.99     78.87 o 
  -5   4  15     6931.54     7671.39    295.38 o 
  -4   4  15    16906.76    16718.15    355.55 o 
  -3   4  15    12832.56    12881.78    317.80 o 
  -2   4  15     2859.93     2642.64    142.65 o 
  -1   4  15       74.53       68.03     46.33 o 
   0   4  15     6397.86     6723.28    286.58 o 
   1   4  15      360.44      369.51     99.44 o 
   2   4  15      570.55      529.40    102.95 o 
   3   4  15     3669.40     3911.37    231.70 o 
   4   4  15     1741.99     1548.66    222.28 o 
   5   4  15      211.90      221.60    144.76 o 
   6   4  15        1.56       78.27    246.16 o 
   7   4  15     3378.26     3335.97    252.66 o 
   8   4  15      281.53      -67.47    156.39 o 
   9   4  15     1776.81     1668.76    229.08 o 
  10   4  15     1060.11      948.50    212.34 o 
  11   4  15      180.15      452.32    206.09 o 
  12   4  15        8.17      127.07    213.10 o 
  13   4  15      618.99      738.71    232.70 o 
 -25   5  15        1.44     -393.12    393.12 o 
 -24   5  15        3.92     -341.69    341.69 o 
 -23   5  15       13.86     -279.23    360.06 o 
 -22   5  15        0.43     -268.21    349.04 o 
 -21   5  15       20.08     -323.32    323.32 o 
 -20   5  15      558.05      569.48    326.99 o 
 -19   5  15        5.73      536.41    338.01 o 
 -18   5  15     1485.95     1370.43    349.04 o 
 -17   5  15     1293.50     1565.15    338.01 o 
 -16   5  15      564.67      624.59    304.95 o 
 -15   5  15     2809.90     2814.23    227.64 o 
 -14   5  15     2881.09     3283.13    235.75 o 
 -13   5  15      674.26      781.67    164.12 o 
 -12   5  15      256.63      275.89    147.35 o 
 -11   5  15       54.58     -128.59    128.59 o 
 -10   5  15       62.26      109.77    139.99 o 
  -9   5  15      284.45      244.75    102.52 o 
  -8   5  15     1945.07     1440.90    322.85 o 
  -7   5  15      125.15      136.04     99.56 o 
  -6   5  15      100.40       26.10     82.18 o 
  -5   5  15       42.75        4.04     69.48 o 
  -4   5  15        2.70       43.97     90.96 o 
  -3   5  15     1720.91     1814.09    134.11 o 
  -2   5  15       82.66       36.60     92.65 o 
  -1   5  15     1355.67     1586.43    131.80 o 
   0   5  15     5540.48     4888.05    204.44 o 
   1   5  15      149.78       97.48    191.05 o 
   2   5  15     2440.79     2378.46    197.03 o 
   3   5  15        4.77      137.58    137.25 o 
   4   5  15       27.75       76.38    141.45 o 
   5   5  15       93.22      181.24    144.55 o 
   6   5  15     1579.58     1645.11    199.50 o 
   7   5  15     1333.43     1328.69    197.03 o 
   8   5  15      238.85      311.07    172.94 o 
   9   5  15     1079.27     1012.58    199.50 o 
  10   5  15       74.60       41.11    185.96 o 
  11   5  15      166.03      489.14    211.85 o 
  12   5  15      371.93      251.19    216.16 o 
 -24   6  15       96.13     -124.92    404.15 o 
 -23   6  15      444.79      701.75    396.80 o 
 -22   6  15        0.93     -231.47    341.69 o 
 -21   6  15        4.63      -84.50    334.34 o 
 -20   6  15        3.43      216.77    356.38 o 
 -19   6  15      907.75     1421.86    378.43 o 
 -18   6  15       77.41      -80.83    315.97 o 
 -17   6  15       40.85      150.64    315.97 o 
 -16   6  15      239.58       99.20    304.95 o 
 -15   6  15      106.84      275.55    279.23 o 
 -14   6  15       40.59      -84.50    264.53 o 
 -13   6  15       68.07      112.75    153.37 o 
 -12   6  15       62.66      178.05    163.50 o 
 -11   6  15      179.88       47.77    100.16 o 
 -10   6  15     1706.21     1404.06    126.79 o 
  -9   6  15     2715.32     3102.08    261.80 o 
  -8   6  15       18.79      158.79    100.16 o 
  -7   6  15     2752.07     3113.05    364.84 o 
  -6   6  15       97.17      172.28     98.82 o 
  -5   6  15      857.18      853.98    116.22 o 
  -4   6  15     5984.55     6091.17    303.86 o 
  -3   6  15     3865.43     4188.33    190.63 o 
  -2   6  15      111.87      168.12    100.91 o 
  -1   6  15     1838.56     1863.05    141.39 o 
   0   6  15     3025.65     3371.75    242.49 o 
   1   6  15       52.65      120.69    120.14 o 
   2   6  15      283.07      170.09    222.28 o 
   3   6  15      485.75      671.37    150.71 o 
   4   6  15     1555.55     1665.74    186.38 o 
   5   6  15      160.89      338.01    151.88 o 
   6   6  15       78.30       63.19    260.86 o 
   7   6  15     2890.99     3474.26    254.66 o 
   8   6  15       66.24       51.31    170.80 o 
   9   6  15     1403.64     1296.00    360.06 o 
  10   6  15       75.42       38.96    187.48 o 
  11   6  15       33.18      -25.97    197.75 o 
 -22   7  15      120.02      -18.37    404.15 o 
 -21   7  15       79.19       62.46    356.38 o 
 -20   7  15      315.51      231.47    356.38 o 
 -19   7  15      151.16      264.53    367.41 o 
 -18   7  15     1881.14     1895.82    437.21 o 
 -17   7  15        3.21     -253.51    308.62 o 
 -16   7  15       68.88     -242.49    304.95 o 
 -15   7  15      983.85     1517.39    371.08 o 
 -14   7  15       18.76       45.46    115.79 o 
 -13   7  15      834.25      831.29    152.47 o 
 -12   7  15      682.08      570.19    122.80 o 
 -11   7  15      106.32      138.44    165.99 o 
 -10   7  15      199.59      300.31     94.19 o 
  -9   7  15      121.59      164.76     88.85 o 
  -8   7  15        0.15      -21.87     81.04 o 
  -7   7  15        4.10       51.15     81.90 o 
  -6   7  15       28.33      -86.04    182.36 o 
  -5   7  15      205.42      376.44     82.81 o 
  -4   7  15      370.31      358.57     82.50 o 
  -3   7  15      609.63      429.93     89.82 o 
  -2   7  15     1512.23     1722.65    120.21 o 
  -1   7  15      921.67      697.53    106.70 o 
   0   7  15     1185.86     1218.40    126.94 o 
   1   7  15      435.36      366.84    114.74 o 
   2   7  15      778.30      844.25    132.97 o 
   3   7  15      154.95      160.69    196.56 o 
   4   7  15       87.41      -97.27    181.87 o 
   5   7  15     1599.84     1671.21    171.52 o 
   6   7  15      144.23      383.68    148.52 o 
   7   7  15      388.72      201.89    155.40 o 
   8   7  15        2.54      -95.74    156.35 o 
   9   7  15      597.46      557.33    179.94 o 
 -19   8  15       21.76      -57.83    115.25 o 
 -18   8  15        9.97       29.56    192.89 o 
 -17   8  15        1.39        8.05    205.75 o 
 -16   8  15       10.30     -238.81    330.67 o 
 -15   8  15       39.73       99.20    338.01 o 
 -14   8  15      644.89      510.69    360.06 o 
 -13   8  15       77.88      150.64    323.32 o 
 -12   8  15      322.82      154.31    326.99 o 
 -11   8  15      401.33     -121.24    286.58 o 
 -10   8  15       58.78       96.67    185.35 o 
  -9   8  15      970.72      863.17    219.78 o 
  -8   8  15     1424.12     1523.73    244.80 o 
  -7   8  15     2090.64     2266.70    266.78 o 
  -6   8  15      280.55      445.73    208.16 o 
  -5   8  15      503.38      366.33    203.33 o 
  -4   8  15      208.41      140.09    199.23 o 
  -3   8  15      159.33     -110.22    260.86 o 
  -2   8  15       73.54      437.21    279.23 o 
  -1   8  15      250.91      738.49    330.67 o 
   0   8  15        3.88      293.93    308.62 o 
   1   8  15       19.30      139.61    319.64 o 
   2   8  15      188.99      613.57    315.97 o 
   3   8  15      432.42      488.65    326.99 o 
   4   8  15       15.52      411.50    341.69 o 
   5   8  15        5.27      165.33    319.64 o 
   6   8  15      275.74       -7.35    356.38 o 
 -16   9  15        0.90      547.44    400.47 o 
 -15   9  15      216.55      315.97    374.75 o 
 -14   9  15       21.31      683.38    382.10 o 
 -13   9  15      421.96      753.18    382.10 o 
 -12   9  15        7.32     -326.99    326.99 o 
 -11   9  15      170.40      191.05    319.64 o 
 -10   9  15       75.61       73.48    345.36 o 
  -9   9  15       15.26      258.40    227.03 o 
  -8   9  15        1.48      221.52    219.68 o 
  -7   9  15        3.41     -100.42    218.61 o 
  -6   9  15      498.36      434.38    232.42 o 
  -5   9  15       98.68      635.61    319.64 o 
  -4   9  15        2.81     -271.88    271.88 o 
  -3   9  15      385.20      132.27    312.30 o 
  -2   9  15      168.96     -132.27    286.58 o 
  -1   9  15      117.29       33.07    319.64 o 
   0   9  15       94.46      165.33    308.62 o 
   1   9  15       14.98      202.07    356.38 o 
   2   9  15      300.52      547.44    378.43 o 
   3   9  15       66.58     -176.36    356.38 o 
  -8  10  15      277.70      771.55    411.50 o 
  -7  10  15      326.51     -304.95    326.99 o 
  -6  10  15      149.64      -18.37    330.67 o 
  -5  10  15      202.69     -323.32    323.32 o 
 -28   0  16      170.98      301.27    323.32 o 
 -27   0  16      766.50      279.23    315.97 o 
 -26   0  16       41.21     -146.96    279.23 o 
 -25   0  16      423.37      694.40    297.60 o 
 -24   0  16     6737.40     6080.58    492.32 o 
 -23   0  16     7832.91     8076.73    742.16 o 
 -22   0  16      314.09      419.06    173.83 o 
 -21   0  16      111.65       69.81    155.88 o 
 -20   0  16     1957.00     2093.76    209.12 o 
 -19   0  16      482.72      415.29    158.41 o 
 -18   0  16     2870.39     2618.65    360.06 o 
 -17   0  16     1750.89     1798.47    182.04 o 
 -16   0  16      705.34      778.27    257.18 o 
 -15   0  16      480.12      303.33    293.93 o 
 -14   0  16     4869.93     4658.63    242.18 o 
 -13   0  16    62205.99    59073.39   1519.19 o 
 -12   0  16    18644.73    19913.03    577.92 o 
 -11   0  16    77425.72    76389.07   1921.25 o 
 -10   0  16    21039.06    21893.61    615.55 o 
  -9   0  16    13089.54    11160.19    519.88 o 
  -8   0  16    99048.16    84982.16   8602.82 o 
  -7   0  16    30125.50    26274.70    705.71 o 
  -6   0  16     6823.11     7316.20    256.85 o 
  -5   0  16      520.49      620.82     92.68 o 
  -4   0  16    37211.89    32803.59   1094.87 o 
  -3   0  16     9015.06     8659.06    232.06 o 
  -2   0  16    15138.32    15624.18    440.30 o 
  -1   0  16     4344.25     4315.88    160.21 o 
   0   0  16       78.66      -68.42     71.71 o 
   1   0  16     5797.48     5552.12    199.24 o 
   2   0  16     2139.13     2108.25    128.46 o 
   3   0  16    61486.12    60088.59   1246.75 o 
   4   0  16     8990.26     8759.85    270.63 o 
   5   0  16      735.20      727.29    119.26 o 
   6   0  16    11059.92    11347.38    364.16 o 
   7   0  16     9755.10     9447.43    302.77 o 
   8   0  16     2151.18     2196.49    167.47 o 
   9   0  16     4088.81     3794.76    267.55 o 
  10   0  16      274.91      323.32    183.03 o 
  11   0  16      173.30      319.64    279.23 o 
  12   0  16      505.06      235.14    293.93 o 
  13   0  16      197.41     -146.96    297.60 o 
  14   0  16      106.49     -157.98    308.62 o 
 -28   1  16       15.20     -217.49    217.49 o 
 -27   1  16       68.05       41.97    210.29 o 
 -26   1  16      235.92      398.83    213.75 o 
 -25   1  16       18.68      294.23    170.67 o 
 -24   1  16      599.43      583.64    166.11 o 
 -23   1  16       76.32       40.08    142.94 o 
 -22   1  16     1736.43     1613.96    148.68 o 
 -21   1  16       50.32      189.40    110.39 o 
 -20   1  16       82.04       27.07    107.21 o 
 -19   1  16     2165.51     2020.61    141.65 o 
 -18   1  16     2599.15     2436.75    145.21 o 
 -17   1  16      182.94      111.31     97.05 o 
 -16   1  16      409.31      354.70    120.91 o 
 -15   1  16        6.42      177.81     84.07 o 
 -14   1  16     8546.60     9397.05    217.19 o 
 -13   1  16      257.97      302.02     66.19 o 
 -12   1  16     1906.98     2078.93     95.74 o 
 -11   1  16      164.16      181.66     66.32 o 
 -10   1  16     1948.18     2178.55    102.52 o 
  -9   1  16     4686.02     5343.79    189.25 o 
  -8   1  16      902.02      885.21     73.25 o 
  -7   1  16     2204.72     2381.49    154.32 o 
  -6   1  16     1007.88     1110.54     85.53 o 
  -5   1  16     7002.01     7688.11    197.27 o 
  -4   1  16      516.61      452.94     63.14 o 
  -3   1  16      592.53      607.61     59.76 o 
  -2   1  16      469.89      506.06     62.31 o 
  -1   1  16     4558.60     4796.30    124.75 o 
   0   1  16      776.48      688.63     63.28 o 
   1   1  16     1950.33     2192.12     88.16 o 
   2   1  16     1080.48     1125.99     84.35 o 
   3   1  16     2241.24     2238.26     98.67 o 
   4   1  16      302.84      245.63     72.57 o 
   5   1  16        5.84       32.57     72.53 o 
   6   1  16      685.45      581.50     93.68 o 
   7   1  16     1044.08     1095.89    123.03 o 
   8   1  16      344.29      382.24    113.47 o 
   9   1  16        0.66      -66.95    114.21 o 
  10   1  16       43.32      -28.14    143.46 o 
  11   1  16     1043.01     1201.12    202.71 o 
  12   1  16      599.83      714.98    176.68 o 
  13   1  16      118.84      193.63    173.28 o 
  14   1  16        3.73      244.69    245.59 o 
 -28   2  16       45.65      113.26    217.99 o 
 -27   2  16      863.66     1279.57    240.10 o 
 -26   2  16        1.84     -101.39    162.08 o 
 -25   2  16      136.73      128.54    156.95 o 
 -24   2  16      129.95       67.65    197.80 o 
 -23   2  16     2270.69     2242.04    221.89 o 
 -22   2  16      219.83       65.17    139.65 o 
 -21   2  16      344.74      303.48    197.79 o 
 -20   2  16     5180.83     4842.61    216.84 o 
 -19   2  16     3073.61     3322.28    197.27 o 
 -18   2  16     2589.90     2411.23    188.26 o 
 -17   2  16       47.45      -89.62     89.62 o 
 -16   2  16     1361.61     1175.32    137.50 o 
 -15   2  16       67.16        2.31     36.97 o 
 -14   2  16       21.57        7.06     30.26 o 
 -13   2  16    25929.49    23069.79    687.75 o 
 -12   2  16     1936.02     2065.47     89.65 o 
 -11   2  16    47945.70    46794.00    835.30 o 
 -10   2  16    11609.44    11717.22    229.25 o 
  -9   2  16     4201.11     4179.81    117.91 o 
  -8   2  16    44314.39    44345.42    806.97 o 
  -7   2  16    42119.36    41245.32    753.79 o 
  -6   2  16     1019.46      868.74     70.78 o 
  -5   2  16       67.46       31.27     52.09 o 
  -4   2  16    10060.58     8443.58    308.20 o 
  -3   2  16     1738.79     1589.31     78.61 o 
  -2   2  16      743.56      664.81     57.14 o 
  -1   2  16     1724.26     1810.95     88.31 o 
   0   2  16      135.32       81.00     31.22 o 
   1   2  16     9393.04     9259.72    232.12 o 
   2   2  16     1151.78     1104.26     84.55 o 
   3   2  16    18518.84    18097.34    342.37 o 
   4   2  16      378.16      444.53     81.66 o 
   5   2  16     4858.48     4914.22    236.84 o 
   6   2  16     7750.72     8075.80    242.52 o 
   7   2  16     3316.26     3379.81    169.91 o 
   8   2  16      213.10      237.19    115.79 o 
   9   2  16       41.86      202.61    123.45 o 
  10   2  16      519.10      745.83    158.98 o 
  11   2  16      225.02      126.43    182.37 o 
  12   2  16     2299.30     2102.45    376.59 o 
  13   2  16       29.15      209.53    217.07 o 
  14   2  16      721.60      621.51    231.98 o 
 -27   3  16      244.02     -381.43    394.96 o 
 -26   3  16      287.13      394.33    201.96 o 
 -25   3  16       88.31      -79.98    179.07 o 
 -24   3  16      745.58      798.04    194.12 o 
 -23   3  16     3692.40     3414.39    253.68 o 
 -22   3  16     1366.68     1208.21    185.71 o 
 -21   3  16     1091.70      998.89    147.99 o 
 -20   3  16     3092.21     3346.22    196.94 o 
 -19   3  16     2850.68     2304.30    142.24 o 
 -18   3  16    17277.11    17879.56    401.78 o 
 -17   3  16      376.94      331.36    126.01 o 
 -16   3  16       15.65      -28.45     69.53 o 
 -15   3  16     3331.63     3117.12    122.56 o 
 -14   3  16     4108.35     3908.01    146.48 o 
 -13   3  16      247.82      263.75     65.11 o 
 -12   3  16     1268.52     1261.13    310.46 o 
 -11   3  16      897.19      809.31    111.97 o 
 -10   3  16     1063.94     1143.43    118.83 o 
  -9   3  16       68.28       15.38     90.77 o 
  -8   3  16     9418.70     9752.86    286.65 o 
  -7   3  16     1666.46     1455.67    122.43 o 
  -6   3  16      172.37      113.90     85.83 o 
  -5   3  16      523.60      445.43     73.72 o 
  -4   3  16     2987.08     2664.91    167.54 o 
  -3   3  16      750.91      703.28     68.34 o 
  -2   3  16      387.12      163.73     94.17 o 
  -1   3  16     5088.03     4991.15    168.46 o 
   0   3  16     2682.94     2547.59    170.62 o 
   1   3  16     3116.19     3240.73    141.43 o 
   2   3  16     4003.27     4035.29    139.29 o 
   3   3  16     4455.80     4585.91    151.01 o 
   4   3  16       18.17      116.07     88.81 o 
   5   3  16      927.50      870.13    127.34 o 
   6   3  16    10636.66    10776.35    331.41 o 
   7   3  16     2417.73     2434.05    177.66 o 
   8   3  16      618.36      787.35    148.21 o 
   9   3  16      130.06       31.26    138.89 o 
  10   3  16      691.90      630.49    166.14 o 
  11   3  16     1891.08     2162.06    203.15 o 
  12   3  16       55.98      342.06    200.82 o 
  13   3  16      528.97      564.36    227.31 o 
 -26   4  16      144.36      -81.13    180.03 o 
 -25   4  16      264.74       95.14    160.12 o 
 -24   4  16      808.59      667.52    163.68 o 
 -23   4  16      624.02      712.76    153.27 o 
 -22   4  16      115.85       -1.28    129.40 o 
 -21   4  16       96.89       41.06    211.26 o 
 -20   4  16      464.55      482.34    109.35 o 
 -19   4  16      125.61      146.96    304.95 o 
 -18   4  16      217.02      297.60    271.88 o 
 -17   4  16      163.20      158.71    145.77 o 
 -16   4  16       25.05      -99.40    138.65 o 
 -15   4  16      515.24      792.41    164.06 o 
 -14   4  16       35.36      -51.57    107.55 o 
 -13   4  16     6487.58     6097.26    281.84 o 
 -12   4  16     3108.01     3036.94    178.31 o 
 -11   4  16    12083.55    11989.11    352.06 o 
 -10   4  16     3292.97     3310.34    176.99 o 
  -9   4  16      984.82     1067.17    150.21 o 
  -8   4  16      495.05      406.53    191.94 o 
  -7   4  16     1506.38     1633.57    117.73 o 
  -6   4  16      350.87      257.01    129.92 o 
  -5   4  16      529.67      527.57     83.43 o 
  -4   4  16     2062.40     1979.52    126.21 o 
  -3   4  16      809.30      782.84     93.86 o 
  -2   4  16      127.27      191.63     60.82 o 
  -1   4  16      140.18      132.93     93.99 o 
   0   4  16     2870.01     2991.92    160.38 o 
   1   4  16      283.48      357.21    114.98 o 
   2   4  16      788.44      864.01    148.55 o 
   3   4  16     3927.14     3526.76    473.95 o 
   4   4  16     2513.57     2490.59    249.84 o 
   5   4  16     3514.33     4250.06    267.48 o 
   6   4  16     1648.11     1751.36    203.79 o 
   7   4  16      113.61     -160.07    160.07 o 
   8   4  16     1504.15     1955.55    228.43 o 
   9   4  16     1728.64     1876.51    234.85 o 
  10   4  16      256.50      203.71    200.33 o 
  11   4  16        0.41       44.50    214.93 o 
  12   4  16      675.07      853.93    240.22 o 
 -25   5  16        0.04     -389.45    396.80 o 
 -24   5  16      436.22      389.45    367.41 o 
 -23   5  16     1307.58     1737.83    451.91 o 
 -22   5  16     1846.78     2241.18    470.28 o 
 -21   5  16     3009.79     2895.16    459.26 o 
 -20   5  16     3119.77     3868.79    510.69 o 
 -19   5  16      635.31      440.89    315.97 o 
 -18   5  16     4864.47     5823.39    554.78 o 
 -17   5  16      514.30      411.50    315.97 o 
 -16   5  16      140.27      345.36    282.90 o 
 -15   5  16      534.02      568.75    158.96 o 
 -14   5  16     1998.87     2063.22    523.55 o 
 -13   5  16      198.07      267.75    158.33 o 
 -12   5  16     3273.39     3163.92    239.95 o 
 -11   5  16      250.21      226.63    154.07 o 
 -10   5  16       97.76       48.17    143.36 o 
  -9   5  16       35.96       31.40     93.39 o 
  -8   5  16      484.55      419.79    101.20 o 
  -7   5  16     1462.93     1530.30    154.59 o 
  -6   5  16        5.50      -89.94     89.94 o 
  -5   5  16       11.03       21.94     92.24 o 
  -4   5  16     6989.87     7133.18    496.64 o 
  -3   5  16      862.35      927.75    121.25 o 
  -2   5  16       53.49       68.75     97.50 o 
  -1   5  16      586.98      762.19    116.62 o 
   0   5  16      300.40      121.44    100.69 o 
   1   5  16     3865.80     3721.38    228.46 o 
   2   5  16      165.37       57.32    134.51 o 
   3   5  16     2626.39     2638.10    215.40 o 
   4   5  16       52.11     -137.78    137.78 o 
   5   5  16      557.17      390.20    162.39 o 
   6   5  16     1836.52     1837.43    211.85 o 
   7   5  16     1816.14     2016.04    330.67 o 
   8   5  16        8.09     -169.83    169.83 o 
   9   5  16       71.50      225.91    194.73 o 
  10   5  16      539.03      616.34    217.14 o 
  11   5  16     1681.10     2060.72    267.48 o 
 -24   6  16       93.65      157.98    396.80 o 
 -23   6  16       99.46     -183.70    360.06 o 
 -22   6  16        2.12     -341.69    341.69 o 
 -21   6  16      202.17      209.42    378.43 o 
 -20   6  16       14.83      367.41    371.08 o 
 -19   6  16       83.62      349.04    360.06 o 
 -18   6  16       34.18      183.70    323.32 o 
 -17   6  16        5.75       77.16    323.32 o 
 -16   6  16      140.37       91.85    290.25 o 
 -15   6  16       22.92       40.41    301.27 o 
 -14   6  16     2187.11     2265.57    232.45 o 
 -13   6  16      924.46      890.35    178.08 o 
 -12   6  16     4508.79     4712.66    298.69 o 
 -11   6  16       58.29       95.71     99.98 o 
 -10   6  16      295.13       90.12    135.55 o 
  -9   6  16       43.32      -89.18    118.88 o 
  -8   6  16     3340.82     3767.16    195.14 o 
  -7   6  16      576.51      656.62    114.08 o 
  -6   6  16      957.39     1080.72    127.11 o 
  -5   6  16     3752.98     3956.54    193.37 o 
  -4   6  16      925.91      982.02    124.16 o 
  -3   6  16     2205.60     2368.37    153.69 o 
  -2   6  16       26.70       12.44    121.77 o 
  -1   6  16      210.74      292.03    113.15 o 
   0   6  16      608.70      531.95    299.44 o 
   1   6  16      199.33      236.99    133.53 o 
   2   6  16     2332.60     2699.62    203.86 o 
   3   6  16      956.48     1107.05    171.81 o 
   4   6  16      747.53      778.06    170.56 o 
   5   6  16     1181.18     1140.44    183.51 o 
   6   6  16        3.09     -148.17    163.50 o 
   7   6  16      714.64      519.12    194.73 o 
   8   6  16      208.06      378.90    266.37 o 
   9   6  16       28.77       -8.54    185.82 o 
  10   6  16       21.27      145.46    190.31 o 
 -22   7  16       23.77     -389.45    389.45 o 
 -21   7  16      426.36      382.10    374.75 o 
 -20   7  16      565.63      929.54    411.50 o 
 -19   7  16        0.42      102.87    338.01 o 
 -18   7  16     1067.49      393.12    341.69 o 
 -17   7  16       23.78      694.40    345.36 o 
 -16   7  16       59.38      143.29    338.01 o 
 -15   7  16        0.22      135.94    297.60 o 
 -14   7  16      587.44      536.28    135.94 o 
 -13   7  16      318.65      444.28    112.44 o 
 -12   7  16      774.29      836.69    172.57 o 
 -11   7  16       37.69       61.61     99.28 o 
 -10   7  16        8.42      -94.46     94.46 o 
  -9   7  16      413.40      360.21    122.14 o 
  -8   7  16      149.63      132.88    133.51 o 
  -7   7  16      449.39      395.77    151.79 o 
  -6   7  16     1074.55     1228.26    216.23 o 
  -5   7  16     1845.25     2161.28    199.82 o 
  -4   7  16      528.00      552.25    108.52 o 
  -3   7  16      137.56      230.74     97.46 o 
  -2   7  16      285.65      509.76    117.32 o 
  -1   7  16      670.86      534.37    122.53 o 
   0   7  16        0.96      172.97    119.82 o 
   1   7  16      173.76       62.63    120.18 o 
   2   7  16      204.11      464.76    131.11 o 
   3   7  16      147.88       98.93    129.96 o 
   4   7  16     1243.25     1061.46    166.22 o 
   5   7  16       39.79       21.17    142.84 o 
   6   7  16       95.33      151.10    159.64 o 
   7   7  16       39.08       59.55    164.29 o 
   8   7  16      174.43      158.46    173.44 o 
 -19   8  16       62.55       37.48    159.82 o 
 -18   8  16       75.78      119.71    205.75 o 
 -17   8  16        2.71       56.64    111.76 o 
 -16   8  16       29.86       -1.56     98.23 o 
 -15   8  16      106.12      235.14    352.71 o 
 -14   8  16     1041.30     1972.97    426.19 o 
 -13   8  16       75.77      338.01    349.04 o 
 -12   8  16     1253.13     2006.04    404.15 o 
 -11   8  16      220.68     -248.51    270.04 o 
 -10   8  16      203.19      360.13    205.67 o 
  -9   8  16     1096.22     1250.16    238.94 o 
  -8   8  16     1528.23     1898.32    259.46 o 
  -7   8  16      872.16     1352.02    240.57 o 
  -6   8  16       56.85        6.96    202.07 o 
  -5   8  16        7.20      230.39    211.33 o 
  -4   8  16      354.11      639.29    301.27 o 
  -3   8  16     1396.37     1491.67    356.38 o 
  -2   8  16      500.49      738.49    323.32 o 
  -1   8  16       36.73      216.77    282.90 o 
   0   8  16      461.13      620.92    319.64 o 
   1   8  16       31.04      -47.76    315.97 o 
   2   8  16     1203.22      863.41    374.75 o 
   3   8  16       11.08      146.96    315.97 o 
   4   8  16      414.90      606.22    371.08 o 
   5   8  16      229.79      304.95    349.04 o 
 -16   9  16       12.53      532.74    371.08 o 
 -15   9  16      214.78      679.70    404.15 o 
 -14   9  16       78.30      606.22    385.78 o 
 -13   9  16      442.21      323.32    374.75 o 
 -12   9  16       17.48      121.24    363.73 o 
 -11   9  16       10.01      176.36    356.38 o 
 -10   9  16        1.81      260.86    352.71 o 
  -9   9  16      164.99      -33.00    225.45 o 
  -8   9  16       61.58       55.80    229.03 o 
  -7   9  16      187.11     -210.00    210.00 o 
  -6   9  16       95.69      -85.48    411.50 o 
  -5   9  16      395.09      249.84    330.67 o 
  -4   9  16      201.90      481.30    338.01 o 
  -3   9  16       34.53      209.42    330.67 o 
  -2   9  16      335.73      496.00    334.34 o 
  -1   9  16       53.92      -95.53    330.67 o 
   0   9  16      144.35       91.85    349.04 o 
   1   9  16       26.17      349.04    338.01 o 
   2   9  16     1227.13      995.67    385.78 o 
 -28   1  17       15.11       40.89    220.21 o 
 -27   1  17      414.09      377.76    227.91 o 
 -26   1  17        1.60      233.11    284.74 o 
 -25   1  17      165.88      221.22    160.73 o 
 -24   1  17     3507.43     3233.87    222.46 o 
 -23   1  17      111.05      133.12    145.55 o 
 -22   1  17     7132.81     7724.91    276.82 o 
 -21   1  17     1020.04      838.44    127.21 o 
 -20   1  17     2888.20     2950.83    293.79 o 
 -19   1  17      970.70      943.98    122.23 o 
 -18   1  17     5478.65     5924.27    215.83 o 
 -17   1  17     1753.95     1741.91    128.59 o 
 -16   1  17        6.16      -82.66     82.66 o 
 -15   1  17       15.50      -79.19     82.13 o 
 -14   1  17      301.42      327.60     73.68 o 
 -13   1  17     1327.36     1291.95     85.69 o 
 -12   1  17      720.03      810.15     98.63 o 
 -11   1  17    16751.94    17738.84    367.67 o 
 -10   1  17     9476.04    10073.35    265.23 o 
  -9   1  17     2993.89     2699.44    112.44 o 
  -8   1  17    61896.62    62386.71   1115.30 o 
  -7   1  17     6856.36     6714.45    186.16 o 
  -6   1  17      100.15       24.15     55.44 o 
  -5   1  17    12957.58    13047.96    280.16 o 
  -4   1  17    11341.27    11645.08    229.48 o 
  -3   1  17     5550.81     5089.04    138.67 o 
  -2   1  17     2219.35     2361.42     87.43 o 
  -1   1  17    48627.44    47327.58    699.47 o 
   0   1  17      503.37      432.05     62.14 o 
   1   1  17       67.43       27.36     59.14 o 
   2   1  17    21009.02    20927.72    349.26 o 
   3   1  17    14620.26    14653.04    270.90 o 
   4   1  17     4259.61     4284.74    151.39 o 
   5   1  17      545.92      493.39     90.67 o 
   6   1  17        5.61       65.57     85.61 o 
   7   1  17    10347.32    10626.72    291.11 o 
   8   1  17      865.87     1036.67    143.35 o 
   9   1  17     7289.25     7302.32    257.61 o 
  10   1  17      345.92      113.16    150.58 o 
  11   1  17      121.05      198.59    162.51 o 
  12   1  17     3159.50     3698.21    255.41 o 
  13   1  17     3745.12     3870.04    270.08 o 
 -28   2  17      113.68      223.26    221.49 o 
 -27   2  17      335.73      336.48    177.98 o 
 -26   2  17      137.63      -70.23    162.12 o 
 -25   2  17       74.71      266.62    162.06 o 
 -24   2  17      572.63      442.98    159.39 o 
 -23   2  17       22.90       -3.65    143.76 o 
 -22   2  17      142.65      368.58    266.45 o 
 -21   2  17      388.29      372.45    113.86 o 
 -20   2  17      310.31      151.61    110.59 o 
 -19   2  17      195.94       67.81     98.69 o 
 -18   2  17       81.11      -94.32     94.32 o 
 -17   2  17      302.63      351.00     98.36 o 
 -16   2  17     1190.23      623.86    249.24 o 
 -15   2  17     7211.90     7285.86    271.81 o 
 -14   2  17     1151.34     1111.17    110.30 o 
 -13   2  17     7959.85     7828.63    218.58 o 
 -12   2  17     5339.48     4857.79    215.83 o 
 -11   2  17     8244.00     8127.17    198.13 o 
 -10   2  17     7418.40     7328.83    261.87 o 
  -9   2  17     6898.53     7063.52    183.08 o 
  -8   2  17    10188.21     9576.50    226.83 o 
  -7   2  17     1575.09     1337.06     84.94 o 
  -6   2  17      932.24      936.37    100.61 o 
  -5   2  17      239.56      206.44     59.05 o 
  -4   2  17     1339.59     1408.04    107.93 o 
  -3   2  17    10009.88     9869.03    239.06 o 
  -2   2  17     6837.83     6199.36    156.89 o 
  -1   2  17    10182.01    10725.17    255.62 o 
   0   2  17      309.50      312.94     80.98 o 
   1   2  17     2821.65     2937.35    127.30 o 
   2   2  17    13388.99    12956.82    270.08 o 
   3   2  17     3684.58     3388.78    133.32 o 
   4   2  17     4187.09     4138.69    149.86 o 
   5   2  17     2265.59     1925.85    178.71 o 
   6   2  17     2021.91     2126.73    143.35 o 
   7   2  17       10.54     -104.19    104.19 o 
   8   2  17       76.67      115.76    115.89 o 
   9   2  17      109.18       -5.25    122.47 o 
  10   2  17      267.59      -72.10    145.98 o 
  11   2  17        0.81     -188.34    188.34 o 
  12   2  17        1.03     -198.43    198.43 o 
  13   2  17      138.87       86.33    214.32 o 
 -27   3  17       21.57       87.07    199.18 o 
 -26   3  17       19.12      -13.83    301.27 o 
 -25   3  17       31.59       30.32    179.07 o 
 -24   3  17      456.79      574.87    290.25 o 
 -23   3  17        6.04      -46.66    371.08 o 
 -22   3  17      787.34      753.62    175.69 o 
 -21   3  17      138.65      119.94    128.49 o 
 -20   3  17      374.79      576.03    129.54 o 
 -19   3  17      120.46      123.34    100.08 o 
 -18   3  17     2985.43     2492.01    139.84 o 
 -17   3  17     8489.92     8992.78    251.17 o 
 -16   3  17       29.72       -4.96     64.97 o 
 -15   3  17     2070.70     1970.40     92.61 o 
 -14   3  17       42.49      -52.84     52.84 o 
 -13   3  17       32.16       67.05     41.51 o 
 -12   3  17      392.85      302.72     86.02 o 
 -11   3  17      172.27      235.76    100.55 o 
 -10   3  17     8860.01     9094.21    288.04 o 
  -9   3  17     4941.95     4623.91    273.20 o 
  -8   3  17    20892.58    20236.38    493.49 o 
  -7   3  17     4325.08     4127.70    187.43 o 
  -6   3  17     1864.08     1726.19    107.64 o 
  -5   3  17     2717.71     2703.60    141.50 o 
  -4   3  17      677.98      615.20     67.11 o 
  -3   3  17     4387.20     4312.22    153.99 o 
  -2   3  17       36.92      -50.69     69.37 o 
  -1   3  17     4450.01     4403.83    139.17 o 
   0   3  17     1169.79     1145.38     85.77 o 
   1   3  17      153.90      208.26     74.00 o 
   2   3  17     5035.28     4960.06    218.60 o 
   3   3  17      803.57      862.14     90.70 o 
   4   3  17     1794.12     1870.36    131.89 o 
   5   3  17      181.24      257.90    146.52 o 
   6   3  17      323.47      312.82    128.29 o 
   7   3  17     4390.63     4851.99    270.71 o 
   8   3  17      238.08      172.52    141.32 o 
   9   3  17     1893.20     1950.67    188.38 o 
  10   3  17       58.20       79.38    213.37 o 
  11   3  17      114.12      169.97    167.24 o 
  12   3  17      172.26      159.77    256.78 o 
  13   3  17      531.58      525.86    232.42 o 
 -26   4  17       61.30       19.27    162.28 o 
 -25   4  17      694.53      568.64    260.86 o 
 -24   4  17      545.33      697.90    164.20 o 
 -23   4  17      267.17       68.03    134.77 o 
 -22   4  17      256.02      508.83    297.60 o 
 -21   4  17       19.66      191.74    110.03 o 
 -20   4  17      507.66      637.22    101.62 o 
 -19   4  17       20.13      -44.09    297.60 o 
 -18   4  17     1377.00     1072.83    326.99 o 
 -17   4  17     2198.63     2677.88    235.85 o 
 -16   4  17        2.55      -52.93    150.10 o 
 -15   4  17     4435.15     4769.04    285.99 o 
 -14   4  17     3057.72     3060.99    186.73 o 
 -13   4  17    10236.77    11220.91    350.58 o 
 -12   4  17     4823.36     4835.82    225.58 o 
 -11   4  17     9816.29    10180.99    326.77 o 
 -10   4  17     2173.60     2221.07    156.20 o 
  -9   4  17      762.91      712.67    155.03 o 
  -8   4  17    25187.75    25840.75    614.71 o 
  -7   4  17     3909.84     3959.65    157.57 o 
  -6   4  17       85.56       13.11     78.78 o 
  -5   4  17      215.84      141.42     78.49 o 
  -4   4  17     5204.42     5263.10    180.01 o 
  -3   4  17    12199.78    11600.06    277.49 o 
  -2   4  17     4647.39     4118.73    202.62 o 
  -1   4  17     7331.83     7267.72    250.24 o 
   0   4  17      156.14      114.21    153.21 o 
   1   4  17       59.46       98.94     99.49 o 
   2   4  17     4944.17     4602.13    259.93 o 
   3   4  17     8881.91     8777.59    437.21 o 
   4   4  17      322.19      241.42    213.10 o 
   5   4  17       75.06      266.55    156.19 o 
   6   4  17     5375.91     5312.86    332.50 o 
   7   4  17      399.02      227.87    301.27 o 
   8   4  17     1549.27     2170.33    246.39 o 
   9   4  17      942.77      866.25    223.36 o 
  10   4  17      285.54      -49.30    236.98 o 
  11   4  17        9.31      126.76    361.90 o 
  12   4  17      125.78     -211.15    211.15 o 
 -25   5  17      241.71      -44.09    378.43 o 
 -24   5  17       16.30      110.22    407.82 o 
 -23   5  17      699.64      936.89    389.45 o 
 -22   5  17      137.59      319.64    352.71 o 
 -21   5  17     1420.08     1561.48    426.19 o 
 -20   5  17      383.08     -150.64    297.60 o 
 -19   5  17       94.12      -99.20    290.25 o 
 -18   5  17       66.55      194.73    293.93 o 
 -17   5  17      952.11      859.73    338.01 o 
 -16   5  17       37.65      101.73    149.82 o 
 -15   5  17      275.49      143.74    149.82 o 
 -14   5  17     1159.03     1136.86    404.15 o 
 -13   5  17      192.95      329.18    159.58 o 
 -12   5  17     3288.93     3527.80    317.81 o 
 -11   5  17       58.67      -16.91    145.31 o 
 -10   5  17     2727.48     3336.02    248.92 o 
  -9   5  17     5114.23     5216.15    315.84 o 
  -8   5  17      236.17       30.10     98.82 o 
  -7   5  17     4476.00     4737.04    209.19 o 
  -6   5  17      759.28      887.93    119.44 o 
  -5   5  17      178.09       -1.99     98.82 o 
  -4   5  17        9.21      -10.10    116.26 o 
  -3   5  17      388.00      294.75    152.61 o 
  -2   5  17     1132.59     1158.46    126.47 o 
  -1   5  17       13.86     -109.88    109.88 o 
   0   5  17      388.69      223.81    110.76 o 
   1   5  17      984.67     1349.28    171.00 o 
   2   5  17       48.28      160.98    138.59 o 
   3   5  17     1030.07     1007.16    175.96 o 
   4   5  17      878.35     1149.66    188.64 o 
   5   5  17      231.44      213.74    286.58 o 
   6   5  17      356.45      330.08    182.50 o 
   7   5  17        5.92       42.60    178.65 o 
   8   5  17     2098.87     2188.80    248.06 o 
   9   5  17      342.37      535.01    279.23 o 
  10   5  17      278.69      214.68    212.75 o 
  11   5  17      480.16      831.45    332.50 o 
 -24   6  17      542.25      462.93    418.84 o 
 -23   6  17       88.10      216.77    389.45 o 
 -22   6  17       35.12     -209.42    352.71 o 
 -21   6  17       31.72     -238.81    367.41 o 
 -20   6  17      724.20     1421.86    396.80 o 
 -19   6  17       17.83     -191.05    312.30 o 
 -18   6  17       15.36      150.64    315.97 o 
 -17   6  17     3278.28     3012.73    470.28 o 
 -16   6  17      453.19      653.98    326.99 o 
 -15   6  17      946.12      235.14    297.60 o 
 -14   6  17     2211.06     2466.68    240.10 o 
 -13   6  17     3222.51     3341.92    319.64 o 
 -12   6  17      489.98      303.19    191.05 o 
 -11   6  17     2084.23     1897.72    145.23 o 
 -10   6  17     4074.49     4134.77    201.32 o 
  -9   6  17     1821.93     1618.16    141.15 o 
  -8   6  17     5583.38     6086.90    235.59 o 
  -7   6  17     2140.74     2632.65    258.54 o 
  -6   6  17     1204.46     1483.42    241.40 o 
  -5   6  17      545.87      599.69    119.20 o 
  -4   6  17      741.99      943.54    124.54 o 
  -3   6  17     1767.35     2186.30    197.39 o 
  -2   6  17      245.52      243.32    160.01 o 
  -1   6  17     2090.72     2060.79    194.73 o 
   0   6  17      600.83      872.21    178.19 o 
   1   6  17      273.25      245.49    145.19 o 
   2   6  17     2259.57     2280.81    203.21 o 
   3   6  17      153.55      154.04    151.45 o 
   4   6  17       67.46      307.66    162.97 o 
   5   6  17      857.15      734.45    179.41 o 
   6   6  17     1114.86     1123.44    201.96 o 
   7   6  17        5.69      -32.25    268.21 o 
   8   6  17      886.89      901.98    251.67 o 
   9   6  17        8.22      -79.57    197.10 o 
 -22   7  17       77.16      800.95    444.56 o 
 -21   7  17      161.95       99.20    382.10 o 
 -20   7  17       35.25      110.22    382.10 o 
 -19   7  17       43.95     -356.38    356.38 o 
 -18   7  17       18.87      -84.50    345.36 o 
 -17   7  17      478.21      507.02    345.36 o 
 -16   7  17      257.15      308.62    352.71 o 
 -15   7  17      754.24      626.07    146.13 o 
 -14   7  17      392.98      453.31    165.33 o 
 -13   7  17      413.29      338.42    141.93 o 
 -12   7  17      633.11      850.83    126.83 o 
 -11   7  17       17.11      -92.96    133.10 o 
 -10   7  17     1740.03     1814.46    140.63 o 
  -9   7  17     2297.09     2090.93    148.04 o 
  -8   7  17        1.46      -29.31    102.31 o 
  -7   7  17     2833.05     2955.35    165.44 o 
  -6   7  17     1137.96     1133.92    123.55 o 
  -5   7  17      147.89       96.97    174.40 o 
  -4   7  17       54.12       62.00    104.65 o 
  -3   7  17      282.01      297.16    108.24 o 
  -2   7  17      660.01      797.76    136.26 o 
  -1   7  17      673.81      904.47    141.45 o 
   0   7  17       13.97      -99.20    213.10 o 
   1   7  17       15.92       95.40    130.05 o 
   2   7  17      654.54      869.33    155.03 o 
   3   7  17     1609.36     1363.39    175.34 o 
   4   7  17      188.12       40.06    151.93 o 
   5   7  17       79.83      -18.29    158.11 o 
   6   7  17      332.58      501.21    177.06 o 
   7   7  17      207.54      268.81    354.55 o 
 -19   8  17       19.60       -1.79    317.81 o 
 -18   8  17        1.96     -120.02    120.02 o 
 -17   8  17      430.99      590.27    271.88 o 
 -16   8  17      463.99      694.77    134.10 o 
 -15   8  17      131.52       43.03     98.84 o 
 -14   8  17     1520.40     1681.30    262.70 o 
 -13   8  17        4.92       73.48    312.30 o 
 -12   8  17      461.61      216.77    345.36 o 
 -11   8  17       96.29       -7.24    207.34 o 
 -10   8  17     1279.62     1360.08    247.18 o 
  -9   8  17        2.64      -40.63    301.27 o 
  -8   8  17      655.97      595.98    292.09 o 
  -7   8  17       85.52      -60.22    188.02 o 
  -6   8  17      583.81      639.88    223.81 o 
  -5   8  17      473.02      261.35    214.46 o 
  -4   8  17       78.99     -102.87    257.18 o 
  -3   8  17      428.90      378.43    312.30 o 
  -2   8  17        4.08       40.41    301.27 o 
  -1   8  17       82.47     -143.29    304.95 o 
   0   8  17      142.80      290.25    308.62 o 
   1   8  17      166.43      653.98    330.67 o 
   2   8  17      455.95      650.31    371.08 o 
   3   8  17        9.73      242.49    315.97 o 
   4   8  17       12.65      253.51    363.73 o 
 -15   9  17      223.22      334.34    393.12 o 
 -14   9  17        0.26     -352.71    352.71 o 
 -13   9  17       78.00     -349.04    349.04 o 
 -12   9  17      305.44     1168.35    385.78 o 
 -11   9  17       13.81     -139.61    360.06 o 
 -10   9  17       85.87       14.50    214.23 o 
  -9   9  17      227.15      382.34    235.92 o 
  -8   9  17       87.80      115.78    326.99 o 
  -7   9  17       80.77      366.61    237.95 o 
  -6   9  17        1.69      169.01    315.97 o 
  -5   9  17       66.07     -260.86    304.95 o 
  -4   9  17      104.13      558.46    349.04 o 
  -3   9  17      250.33     -301.27    301.27 o 
  -2   9  17        9.90     -227.79    323.32 o 
  -1   9  17       23.40      290.25    352.71 o 
   0   9  17       23.85      -47.76    326.99 o 
   1   9  17      175.62      161.66    341.69 o 
 -28   0  18     1363.24     1704.77    363.73 o 
 -27   0  18       12.59     -264.53    279.23 o 
 -26   0  18     1657.07     2865.77    385.78 o 
 -25   0  18      287.08      349.04    286.58 o 
 -24   0  18     9250.54     9271.12    419.08 o 
 -23   0  18      468.76      458.58    190.83 o 
 -22   0  18     7201.75     7484.87    554.78 o 
 -21   0  18      271.58      342.58    183.70 o 
 -20   0  18    15844.26    16151.72    552.65 o 
 -19   0  18     5416.96     5414.63    294.17 o 
 -18   0  18     2171.83     2160.63    205.06 o 
 -17   0  18      746.52      736.12    155.24 o 
 -16   0  18      123.72       34.89    132.27 o 
 -15   0  18     2898.33     2374.60    187.15 o 
 -14   0  18    21341.30    20638.50    612.50 o 
 -13   0  18     5800.85     5673.07    255.68 o 
 -12   0  18    18027.30    17538.65    524.63 o 
 -11   0  18      664.08      719.50    118.85 o 
 -10   0  18     9615.06    10479.62    356.38 o 
  -9   0  18    12100.27    10828.99    876.26 o 
  -8   0  18      992.43      839.71    110.22 o 
  -7   0  18     9224.81     9398.11    484.98 o 
  -6   0  18       49.07       15.13    112.06 o 
  -5   0  18    21865.41    21265.54    598.80 o 
  -4   0  18      520.73      434.18    148.80 o 
  -3   0  18     1570.95     1382.23    101.42 o 
  -2   0  18    42158.24    43991.38    925.56 o 
  -1   0  18     8596.36     7596.09    230.86 o 
   0   0  18      526.44      509.93     97.27 o 
   1   0  18      269.70      428.06    126.87 o 
   2   0  18   109306.84   107372.67   2167.70 o 
   3   0  18     1390.05     1634.01    135.52 o 
   4   0  18     2040.11     1849.66    204.00 o 
   5   0  18     7594.73     7930.08    281.28 o 
   6   0  18     1715.45     1639.39    151.95 o 
   7   0  18      248.62      165.69    127.13 o 
   8   0  18      235.42      422.52    260.86 o 
   9   0  18       45.43     -183.70    249.84 o 
  10   0  18      947.34     1028.74    312.30 o 
  11   0  18       21.76     -113.90    275.55 o 
  12   0  18      632.39      613.57    334.34 o 
  13   0  18       35.96     -297.60    297.60 o 
 -28   1  18        8.74     -190.70    210.94 o 
 -27   1  18      108.04     -189.68    189.68 o 
 -26   1  18       39.47      -58.41    160.02 o 
 -25   1  18        2.55      142.40    155.56 o 
 -24   1  18      131.55      175.34    151.35 o 
 -23   1  18      121.66      200.88    124.15 o 
 -22   1  18       74.90        6.93    139.47 o 
 -21   1  18       63.73      217.99    113.00 o 
 -20   1  18      648.23      513.10    121.13 o 
 -19   1  18       88.85       44.59    103.41 o 
 -18   1  18     1498.98     1228.01    124.86 o 
 -17   1  18       17.87       32.76     95.46 o 
 -16   1  18     1191.83     1351.90    118.68 o 
 -15   1  18     4472.55     4728.50    215.30 o 
 -14   1  18     2287.85     2166.54    127.35 o 
 -13   1  18      221.52      162.86     69.35 o 
 -12   1  18     3166.08     3421.03    150.08 o 
 -11   1  18       67.65      208.14     68.81 o 
 -10   1  18       42.17      -27.59     42.80 o 
  -9   1  18       53.77       37.06     61.43 o 
  -8   1  18        4.48      -55.61     55.61 o 
  -7   1  18     1783.45     2059.58    129.53 o 
  -6   1  18      369.82      394.43     67.82 o 
  -5   1  18      166.89      135.23     61.65 o 
  -4   1  18     2998.87     3214.10    111.30 o 
  -3   1  18       19.22      -50.84     50.84 o 
  -2   1  18     1010.59      973.16     99.13 o 
  -1   1  18     2264.04     2348.87     92.61 o 
   0   1  18       32.77       31.86     58.36 o 
   1   1  18       10.79      -11.36     62.29 o 
   2   1  18     1337.36     1336.64     88.40 o 
   3   1  18      302.62      392.89     81.96 o 
   4   1  18      168.32      273.09     86.30 o 
   5   1  18     1242.01     1180.98    105.28 o 
   6   1  18      537.91      505.04    116.64 o 
   7   1  18      636.56      599.67    135.53 o 
   8   1  18      408.87      335.39    125.29 o 
   9   1  18     2371.67     2625.63    177.59 o 
  10   1  18      325.18      168.40    156.20 o 
  11   1  18      111.81       40.06    169.39 o 
  12   1  18      328.26      312.92    184.60 o 
  13   1  18      652.30      854.30    206.42 o 
 -28   2  18     1724.54     2082.60    265.51 o 
 -27   2  18        0.88     -171.88    171.88 o 
 -26   2  18     2726.60     2323.29    248.24 o 
 -25   2  18     2193.76     2297.90    209.47 o 
 -24   2  18     2664.83     3247.77    316.93 o 
 -23   2  18      280.57      125.28    147.10 o 
 -22   2  18     1652.10     1600.76    180.39 o 
 -21   2  18     2482.55     2194.70    153.32 o 
 -20   2  18     9962.64    10207.03    286.00 o 
 -19   2  18      750.14      809.81    152.20 o 
 -18   2  18     1433.63     1544.89    138.41 o 
 -17   2  18      938.15      860.65    112.69 o 
 -16   2  18      215.38      264.77     87.34 o 
 -15   2  18     1228.93     1195.80    141.70 o 
 -14   2  18    18242.88    18422.55    431.14 o 
 -13   2  18      191.13       84.49     42.77 o 
 -12   2  18    12829.08    12811.65    279.99 o 
 -11   2  18      111.53       35.10     76.91 o 
 -10   2  18     1070.07     1145.85     98.14 o 
  -9   2  18     3368.64     3352.50    131.41 o 
  -8   2  18      107.99       -4.14    101.29 o 
  -7   2  18     9120.81     9171.09    221.31 o 
  -6   2  18     5052.63     5070.72    174.55 o 
  -5   2  18     7703.40     7005.54    239.96 o 
  -4   2  18    14932.27    14622.71    331.97 o 
  -3   2  18     2725.30     2514.60    120.35 o 
  -2   2  18    23178.59    22328.99    448.90 o 
  -1   2  18     3648.36     3343.97    139.61 o 
   0   2  18       37.57       -9.67     64.82 o 
   1   2  18     1349.55     1386.41     97.18 o 
   2   2  18    12793.12    13177.04    275.83 o 
   3   2  18     1513.52     1374.93    103.38 o 
   4   2  18     3122.69     3100.78    136.89 o 
   5   2  18     3336.68     3357.22    165.65 o 
   6   2  18     5431.98     5660.37    213.06 o 
   7   2  18     3594.94     3524.95    233.77 o 
   8   2  18      126.65      214.14    124.41 o 
   9   2  18       79.61       93.77    125.64 o 
  10   2  18        4.55       95.71    230.31 o 
  11   2  18      243.01       20.06    253.51 o 
  12   2  18       61.98      422.78    222.02 o 
 -27   3  18       37.99        3.45    197.97 o 
 -26   3  18      468.48     1112.29    211.74 o 
 -25   3  18      116.02       99.39    177.72 o 
 -24   3  18      424.00      391.58    178.55 o 
 -23   3  18      465.24      625.14    172.94 o 
 -22   3  18      390.96      401.82    141.20 o 
 -21   3  18       66.80      136.40    126.94 o 
 -20   3  18      891.53      891.30    119.45 o 
 -19   3  18      641.99      851.71    112.15 o 
 -18   3  18     1882.41     2046.47    187.73 o 
 -17   3  18      114.73       72.22     89.29 o 
 -16   3  18     2121.53     2077.36    105.23 o 
 -15   3  18     7680.89     7592.09    194.50 o 
 -14   3  18     1839.36     1990.96    159.78 o 
 -13   3  18     1940.73     1858.11    110.30 o 
 -12   3  18    11327.79    12051.32    490.24 o 
 -11   3  18     7276.12     8186.08    458.04 o 
 -10   3  18     4422.53     4477.56    205.95 o 
  -9   3  18      145.00      298.42    189.85 o 
  -8   3  18     3885.06     4296.42    192.76 o 
  -7   3  18     1539.66     1373.60    151.67 o 
  -6   3  18      243.88      214.05     53.91 o 
  -5   3  18     5933.90     6129.27    165.22 o 
  -4   3  18      740.40      789.11     75.81 o 
  -3   3  18     1798.98     1888.92    100.66 o 
  -2   3  18     2697.62     2790.09    112.69 o 
  -1   3  18     1310.74     1292.98     90.28 o 
   0   3  18      624.78      686.42     83.33 o 
   1   3  18      464.23      360.98     85.88 o 
   2   3  18      393.29      389.27     82.75 o 
   3   3  18     2137.08     2244.86    203.11 o 
   4   3  18      622.13      425.65    124.43 o 
   5   3  18     1730.95     1944.60    160.84 o 
   6   3  18       99.22     -119.93    119.93 o 
   7   3  18     1347.73     1161.09    207.86 o 
   8   3  18     1991.71     2122.89    220.66 o 
   9   3  18     5750.78     5643.17    273.61 o 
  10   3  18       27.91      267.52    160.04 o 
  11   3  18      135.97      564.02    177.86 o 
  12   3  18     2709.32     3179.04    297.25 o 
 -26   4  18       22.52      310.12    164.45 o 
 -25   4  18      582.28      712.82    297.60 o 
 -24   4  18      358.49      282.95    149.10 o 
 -23   4  18      500.92      345.15    135.86 o 
 -22   4  18      457.15      705.52    156.15 o 
 -21   4  18      410.62      318.52    104.68 o 
 -20   4  18     1939.07     2097.89    411.50 o 
 -19   4  18      282.89      124.92    282.90 o 
 -18   4  18     2746.83     3200.35    361.90 o 
 -17   4  18      755.65      768.72    172.52 o 
 -16   4  18      161.39       59.40    151.76 o 
 -15   4  18      791.85      810.90    177.14 o 
 -14   4  18     4245.79     4710.57    233.27 o 
 -13   4  18      182.09      335.79    127.67 o 
 -12   4  18     5251.46     5334.39    320.33 o 
 -11   4  18     1679.71     1561.53    150.08 o 
 -10   4  18        2.51     -104.18    104.18 o 
  -9   4  18     5346.02     5391.76    224.50 o 
  -8   4  18       49.28        6.90     84.53 o 
  -7   4  18      685.85      812.68    157.71 o 
  -6   4  18     3408.38     3387.32    146.79 o 
  -5   4  18      710.20      718.43     94.15 o 
  -4   4  18    11474.46    11778.45    377.58 o 
  -3   4  18     2522.39     2715.94    159.18 o 
  -2   4  18      995.28     1177.03    126.67 o 
  -1   4  18     3471.65     3571.48    203.44 o 
   0   4  18     1694.33     1711.81    139.48 o 
   1   4  18      308.40      233.34    113.02 o 
   2   4  18     2478.60     2365.23    206.43 o 
   3   4  18      312.85      406.84    163.12 o 
   4   4  18     2022.08     1773.38    203.91 o 
   5   4  18     2141.60     2159.95    225.10 o 
   6   4  18        5.65     -155.88    155.88 o 
   7   4  18      250.61      345.64    225.95 o 
   8   4  18       91.45      143.41    189.80 o 
   9   4  18       54.98     -102.23    191.41 o 
  10   4  18      505.12      553.58    213.38 o 
  11   4  18       83.54      -12.96    214.32 o 
 -25   5  18       21.29       25.72    374.75 o 
 -24   5  18       11.15     -334.34    334.34 o 
 -23   5  18      408.43      988.32    400.47 o 
 -22   5  18      539.54      415.17    393.12 o 
 -21   5  18       91.58      -55.11    338.01 o 
 -20   5  18       15.47     -139.61    312.30 o 
 -19   5  18      901.09      576.83    341.69 o 
 -18   5  18       62.98      132.27    315.97 o 
 -17   5  18      133.47      514.37    304.95 o 
 -16   5  18     1971.72     2153.67    220.80 o 
 -15   5  18     3259.18     3841.03    473.95 o 
 -14   5  18       64.37      249.43    162.94 o 
 -13   5  18     1216.37     1402.34    197.75 o 
 -12   5  18     6139.79     5715.67    321.48 o 
 -11   5  18     1171.39     1142.89    189.62 o 
 -10   5  18     2682.30     2789.05    238.35 o 
  -9   5  18      128.98       -1.35     97.60 o 
  -8   5  18       14.91       95.88    140.37 o 
  -7   5  18      195.29      115.62    108.98 o 
  -6   5  18     1810.24     2019.19    148.14 o 
  -5   5  18     4878.63     4981.95    436.44 o 
  -4   5  18      660.59      636.02    117.08 o 
  -3   5  18     1362.59     1288.02    135.38 o 
  -2   5  18      425.48      514.13    136.02 o 
  -1   5  18     2738.69     2994.58    174.33 o 
   0   5  18       68.73      248.88    145.61 o 
   1   5  18      117.37      152.47    174.52 o 
   2   5  18      270.37       85.91    146.54 o 
   3   5  18     2704.86     2919.07    235.70 o 
   4   5  18       22.94     -169.01    169.01 o 
   5   5  18     1401.83     1352.37    203.85 o 
   6   5  18      246.06      334.59    184.50 o 
   7   5  18      851.58      641.36    279.23 o 
   8   5  18      816.62     1290.12    461.10 o 
   9   5  18     4441.15     4329.56    325.66 o 
  10   5  18        5.18     -260.23    376.59 o 
 -24   6  18        1.93      -11.02    422.52 o 
 -23   6  18      178.43      282.90    393.12 o 
 -22   6  18       17.75     -146.96    385.78 o 
 -21   6  18      265.39      257.18    360.06 o 
 -20   6  18      431.52       55.11    356.38 o 
 -19   6  18      170.80      341.69    356.38 o 
 -18   6  18      439.52       95.53    323.32 o 
 -17   6  18       94.49      378.43    341.69 o 
 -16   6  18       94.87      444.56    341.69 o 
 -15   6  18       70.74      -48.40    175.77 o 
 -14   6  18      266.33      309.51    171.81 o 
 -13   6  18       23.91       94.94    169.24 o 
 -12   6  18        3.98       23.38    107.14 o 
 -11   6  18      200.59      175.79    106.59 o 
 -10   6  18      740.84      698.32    121.21 o 
  -9   6  18     1384.45     1548.86    154.64 o 
  -8   6  18      307.65      325.87    112.47 o 
  -7   6  18     1277.75     1143.82    130.32 o 
  -6   6  18     4363.72     4238.71    208.88 o 
  -5   6  18      487.65      296.60    115.89 o 
  -4   6  18     3305.15     3809.15    197.06 o 
  -3   6  18     1058.72     1032.70    157.68 o 
  -2   6  18       21.34       96.37    112.74 o 
  -1   6  18      973.02     1179.50    229.63 o 
   0   6  18     1127.69     1257.83    174.56 o 
   1   6  18      266.95      280.02    148.17 o 
   2   6  18      154.98      353.11    292.09 o 
   3   6  18     1902.10     2621.41    226.44 o 
   4   6  18       41.70      123.78    192.89 o 
   5   6  18     1177.01     1108.22    334.34 o 
   6   6  18       95.27     -166.52    166.52 o 
   7   6  18        4.34      -89.14    188.25 o 
   8   6  18      134.87      -30.72    317.81 o 
 -22   7  18      171.66      312.30    433.54 o 
 -21   7  18       59.82      213.10    393.12 o 
 -20   7  18      383.85      510.69    374.75 o 
 -19   7  18       25.38     -143.29    326.99 o 
 -18   7  18      109.79     -172.68    323.32 o 
 -17   7  18        3.73      169.01    349.04 o 
 -16   7  18       55.34       51.44    338.01 o 
 -15   7  18      252.70      207.72    140.37 o 
 -14   7  18        2.95     -109.07    174.52 o 
 -13   7  18     1730.29     2096.86    232.71 o 
 -12   7  18      236.68      189.74    121.80 o 
 -11   7  18      268.66      461.38    117.72 o 
 -10   7  18      312.31      428.65    111.59 o 
  -9   7  18        2.57       51.23    105.32 o 
  -8   7  18      473.08      493.69    116.65 o 
  -7   7  18     1122.24     1131.51    129.87 o 
  -6   7  18      152.02      198.09    147.29 o 
  -5   7  18      682.66      702.39    126.60 o 
  -4   7  18     1828.72     2083.78    156.74 o 
  -3   7  18       96.88      -85.91    170.84 o 
  -2   7  18      155.40       51.04    125.99 o 
  -1   7  18      135.16      113.03    135.47 o 
   0   7  18       92.68      143.88    169.01 o 
   1   7  18      568.65      675.78    155.78 o 
   2   7  18       98.62     -137.06    137.06 o 
   3   7  18      411.05      537.38    162.97 o 
   4   7  18      200.92       19.95    156.42 o 
   5   7  18        8.53      108.02    164.48 o 
   6   7  18      461.98      338.04    181.88 o 
 -19   8  18        7.02       80.66    146.40 o 
 -18   8  18       24.46      -91.10    141.45 o 
 -17   8  18        5.50      124.38    157.98 o 
 -16   8  18       40.60       53.05    127.49 o 
 -15   8  18        0.13       14.67    108.39 o 
 -14   8  18       35.95       43.04    121.24 o 
 -13   8  18      866.93      722.35    112.28 o 
 -12   8  18       26.55       59.45     77.64 o 
 -11   8  18     1150.53     1598.79    262.53 o 
 -10   8  18       60.63     -195.89    195.89 o 
  -9   8  18      111.07      116.71    209.06 o 
  -8   8  18      454.70      481.11    221.20 o 
  -7   8  18       10.44       66.09    205.06 o 
  -6   8  18      976.45     1366.25    254.44 o 
  -5   8  18      557.30      748.95    228.59 o 
  -4   8  18     1495.56     1906.84    393.12 o 
  -3   8  18     1583.46     1763.55    389.45 o 
  -2   8  18      656.08      551.11    338.01 o 
  -1   8  18      666.01     1032.41    367.41 o 
   0   8  18       46.87      -91.85    323.32 o 
   1   8  18       66.60     -157.98    308.62 o 
   2   8  18       98.51       44.09    349.04 o 
   3   8  18      326.95      169.01    352.71 o 
   4   8  18       15.33      455.58    389.45 o 
 -15   9  18       20.06      323.32    363.73 o 
 -14   9  18       22.72     -319.64    319.64 o 
 -13   9  18      132.08      782.58    426.19 o 
 -12   9  18       24.58      275.55    385.78 o 
 -11   9  18      540.68      407.82    378.43 o 
 -10   9  18        2.60     -171.52    219.57 o 
  -9   9  18      115.63      215.26    235.92 o 
  -8   9  18       10.07      -43.33    226.42 o 
  -7   9  18      215.64      448.20    243.77 o 
  -6   9  18       26.15      -44.09    319.64 o 
  -5   9  18      600.02      837.69    334.34 o 
  -4   9  18      586.11     1021.39    378.43 o 
  -3   9  18       16.39       11.02    334.34 o 
  -2   9  18      629.80      734.81    378.43 o 
  -1   9  18       32.21     -312.30    312.30 o 
 -28   1  19        6.81      145.35    223.81 o 
 -27   1  19      434.87      -71.76    236.98 o 
 -26   1  19      167.93      176.82    168.03 o 
 -25   1  19      674.69      685.49    170.29 o 
 -24   1  19     1982.54     2273.40    285.11 o 
 -23   1  19     2278.38     2224.47    165.27 o 
 -22   1  19      170.78      229.35    153.26 o 
 -21   1  19     6525.05     6645.71    241.36 o 
 -20   1  19     6212.31     6306.71    324.02 o 
 -19   1  19    26699.49    26819.62    558.98 o 
 -18   1  19     7380.96     7000.38    237.72 o 
 -17   1  19    20785.82    20947.63    451.46 o 
 -16   1  19    27820.54    27880.37    562.04 o 
 -15   1  19     7145.94     7001.70    223.16 o 
 -14   1  19    36765.56    35601.88    685.66 o 
 -13   1  19     5326.84     4762.47    204.17 o 
 -12   1  19     5952.54     5570.31    222.08 o 
 -11   1  19     1055.46     1179.50    104.14 o 
 -10   1  19    29418.99    28306.12    621.72 o 
  -9   1  19      387.60      450.87     98.11 o 
  -8   1  19    17176.53    16106.46    340.09 o 
  -7   1  19       46.66       71.53     60.72 o 
  -6   1  19     4695.41     4518.05    207.35 o 
  -5   1  19     8987.62     8918.31    223.84 o 
  -4   1  19    14883.07    14681.88    280.12 o 
  -3   1  19    23020.74    21363.04    347.19 o 
  -2   1  19      388.84      310.63     63.55 o 
  -1   1  19     1333.95     1351.95    105.16 o 
   0   1  19    20921.17    20566.31    344.78 o 
   1   1  19      421.83      451.22     82.74 o 
   2   1  19     1265.99     1250.55    100.65 o 
   3   1  19     1124.16     1202.21    102.31 o 
   4   1  19      970.09      916.39    135.42 o 
   5   1  19    10500.22     9752.73    244.96 o 
   6   1  19       62.85      310.63    112.20 o 
   7   1  19      547.62      509.82    152.47 o 
   8   1  19    13379.23    13433.22    354.71 o 
   9   1  19     1799.96     1379.83    184.37 o 
  10   1  19     1723.19     1400.10    196.44 o 
  11   1  19      210.93      150.17    172.41 o 
  12   1  19     1439.89     1728.54    226.16 o 
 -28   2  19        7.59       12.17    210.01 o 
 -27   2  19       40.93       66.98    173.13 o 
 -26   2  19     1231.46     1339.43    192.53 o 
 -25   2  19     1047.62     1020.56    192.92 o 
 -24   2  19     1867.08     1788.65    187.35 o 
 -23   2  19        8.97       87.93    143.53 o 
 -22   2  19      105.65      178.77    115.28 o 
 -21   2  19      705.77      598.48    118.52 o 
 -20   2  19     3510.95     3483.76    173.40 o 
 -19   2  19       32.41      103.46    101.26 o 
 -18   2  19     2430.28     2103.21    195.68 o 
 -17   2  19      117.28      122.58     95.04 o 
 -16   2  19      147.82      113.84     89.92 o 
 -15   2  19     2306.56     1989.50    286.37 o 
 -14   2  19      686.72      598.25     84.32 o 
 -13   2  19      176.76       82.35     83.98 o 
 -12   2  19      384.21      363.82     70.45 o 
 -11   2  19      397.36      318.41     58.87 o 
 -10   2  19      163.09      219.81     69.48 o 
  -9   2  19     4074.50     3977.75    146.53 o 
  -8   2  19     1479.33     1510.92    102.88 o 
  -7   2  19     4469.58     4863.15    261.22 o 
  -6   2  19     3184.06     1407.17    128.59 o 
  -4   2  19     3915.91     3800.82    161.21 o 
  -3   2  19     2941.02     3060.93    135.01 o 
  -2   2  19     6792.06     6813.29    200.28 o 
  -1   2  19    14775.85    14956.21    480.48 o 
   0   2  19     5014.64     4892.92    156.03 o 
   1   2  19      671.26      472.33     86.21 o 
   2   2  19       20.74       87.50     84.44 o 
   3   2  19        4.24      -81.02     81.02 o 
   4   2  19        0.77       24.81     98.90 o 
   5   2  19       65.53       97.77    109.49 o 
   6   2  19        6.65      199.09    150.81 o 
   7   2  19     1652.03     1605.98    147.91 o 
   8   2  19      227.94      273.19    129.57 o 
   9   2  19        3.20       29.18    146.70 o 
  10   2  19      581.49      730.69    246.16 o 
  11   2  19       17.14      364.08    219.24 o 
  12   2  19       10.68      102.03    417.01 o 
 -27   3  19      438.04      285.96    360.06 o 
 -26   3  19      347.19      447.94    190.48 o 
 -25   3  19      221.03      364.09    270.04 o 
 -24   3  19      423.36      483.27    171.90 o 
 -23   3  19      215.44      398.49    147.37 o 
 -22   3  19     1612.74     1856.89    192.60 o 
 -21   3  19       20.54      143.40    126.71 o 
 -20   3  19      261.71      419.64    110.65 o 
 -19   3  19     3954.12     4248.73    178.87 o 
 -18   3  19       66.52        8.53     91.65 o 
 -17   3  19     6645.04     6677.03    360.97 o 
 -16   3  19     5875.45     5881.84    185.87 o 
 -15   3  19      564.73      572.00     69.56 o 
 -14   3  19    19664.05    19519.33    442.99 o 
 -13   3  19      321.84      294.29     53.44 o 
 -12   3  19     1471.49     1514.37    135.23 o 
 -11   3  19     1301.44     1250.39    104.47 o 
 -10   3  19    10240.13    10087.71    579.64 o 
  -9   3  19       58.34      -67.94     96.19 o 
  -8   3  19     8691.24     8601.30    249.77 o 
  -7   3  19     1827.87     1692.21     89.98 o 
  -6   3  19     3880.94     3881.36    231.37 o 
  -5   3  19     3112.04     2970.89    209.47 o 
  -4   3  19     4392.95     4400.51    149.44 o 
  -3   3  19    13824.90    13337.39    266.84 o 
  -2   3  19      220.60      207.01     73.18 o 
  -1   3  19     2467.40     2438.69    112.05 o 
   0   3  19     4836.06     5049.74    159.29 o 
   1   3  19       44.98       -3.23     77.03 o 
   2   3  19     1236.54     1463.16    106.79 o 
   3   3  19       14.00       30.28     98.01 o 
   4   3  19      861.54      907.83    141.20 o 
   5   3  19     2358.37     2178.44    173.26 o 
   6   3  19      409.01      379.17    134.88 o 
   7   3  19      211.59      167.83    142.99 o 
   8   3  19     2291.44     2158.46    196.72 o 
   9   3  19      483.18      577.92    166.64 o 
  10   3  19       64.00      204.21    168.52 o 
  11   3  19      252.47      396.46    180.80 o 
 -27   4  19        2.81      -78.21    164.70 o 
 -26   4  19     2162.21     2005.68    244.33 o 
 -25   4  19      663.54      425.91    246.16 o 
 -24   4  19     2617.22     2492.81    338.01 o 
 -23   4  19      105.39       28.85    121.79 o 
 -22   4  19       25.94       68.43    101.52 o 
 -21   4  19      417.61      345.61    135.94 o 
 -20   4  19     1085.47     1532.08    393.12 o 
 -19   4  19       58.27       22.04    275.55 o 
 -18   4  19     2672.04     2941.61    258.39 o 
 -17   4  19      315.78      216.42    167.82 o 
 -16   4  19      118.00      424.99    163.70 o 
 -15   4  19      321.68      585.58    270.04 o 
 -14   4  19     3431.29     3040.89    198.55 o 
 -13   4  19      653.45      334.47    125.27 o 
 -12   4  19     1963.43     2196.29    172.10 o 
 -11   4  19     6487.67     6619.27    261.49 o 
 -10   4  19     1147.76     1494.61    151.85 o 
  -9   4  19     2361.81     2585.26    169.82 o 
  -8   4  19       11.53      -54.50     80.88 o 
  -7   4  19     2967.41     3197.31    147.32 o 
  -6   4  19     6921.00     7056.42    225.38 o 
  -5   4  19    13395.29    14059.98    329.14 o 
  -4   4  19      206.60      236.39    106.49 o 
  -3   4  19     1790.78     1777.02    143.15 o 
  -2   4  19    17922.60    18663.51    472.44 o 
  -1   4  19      343.42      433.47    114.12 o 
   0   4  19     6678.94     6986.00    457.62 o 
   1   4  19      200.57       60.36    135.93 o 
   2   4  19      179.18      199.13    153.59 o 
   3   4  19       95.65      -69.87    146.38 o 
   4   4  19     1945.88     1776.09    225.95 o 
   5   4  19     1177.12     1203.37    206.57 o 
   6   4  19      218.75       75.58    182.49 o 
   7   4  19      440.34      610.43    202.10 o 
   8   4  19       76.30      232.16    205.06 o 
   9   4  19        2.34      211.73    211.26 o 
  10   4  19      174.61      512.00    227.45 o 
 -25   5  19       50.63     -128.59    393.12 o 
 -24   5  19      105.59      709.09    396.80 o 
 -23   5  19      170.58      -36.74    374.75 o 
 -22   5  19        3.96      -36.74    360.06 o 
 -21   5  19      180.08      -36.74    352.71 o 
 -20   5  19       78.75      525.39    367.41 o 
 -19   5  19        9.67      113.90    304.95 o 
 -18   5  19      281.09      418.84    326.99 o 
 -17   5  19     2184.93     2277.67    271.88 o 
 -16   5  19      446.76      631.13    182.79 o 
 -15   5  19     2204.65     2733.05    243.09 o 
 -14   5  19       27.88      174.13    160.19 o 
 -13   5  19       81.98      295.67    391.29 o 
 -12   5  19       13.50       79.25    157.57 o 
 -11   5  19     1259.88     1126.01    184.78 o 
 -10   5  19      111.81      222.95    110.02 o 
  -9   5  19     1052.61      992.34    126.54 o 
  -8   5  19     3247.35     3443.05    185.24 o 
  -7   5  19      791.63      817.70    125.99 o 
  -6   5  19     2401.15     2530.34    190.26 o 
  -5   5  19      985.01      994.52    133.14 o 
  -4   5  19      272.59      325.10    118.99 o 
  -3   5  19     2347.28     2360.36    282.69 o 
  -2   5  19        6.13      158.46    112.75 o 
  -1   5  19      972.01     1133.13    136.01 o 
   0   5  19     1163.47     1191.82    332.50 o 
   1   5  19      107.70      -15.31    144.71 o 
   2   5  19     4069.33     4137.07    361.90 o 
   3   5  19       55.00       98.54    167.13 o 
   4   5  19      136.59      474.03    181.35 o 
   5   5  19       20.68       34.10    171.27 o 
   6   5  19     1206.84     1056.76    216.77 o 
   7   5  19       86.10        5.64    393.12 o 
   8   5  19      206.47       99.86    201.68 o 
   9   5  19        8.49      -23.24    215.40 o 
 -24   6  19     1208.38     1326.34    481.30 o 
 -23   6  19       51.88       95.53    382.10 o 
 -22   6  19       28.49       33.07    404.15 o 
 -21   6  19       64.47     -367.41    367.41 o 
 -20   6  19      518.18      771.55    396.80 o 
 -19   6  19       88.05      628.27    382.10 o 
 -18   6  19     1053.12     1307.97    378.43 o 
 -17   6  19       75.83      191.05    345.36 o 
 -16   6  19      140.80       18.37    326.99 o 
 -15   6  19       77.86     -169.83    169.83 o 
 -14   6  19     1382.47     1137.92    207.98 o 
 -13   6  19      148.54       25.17    172.63 o 
 -12   6  19      625.87      670.73    176.18 o 
 -11   6  19        1.48      107.44    109.71 o 
 -10   6  19     1409.70     1369.90    152.54 o 
  -9   6  19     2166.35     2171.81    159.91 o 
  -8   6  19      254.12      179.39    113.45 o 
  -7   6  19      766.86      735.43    155.16 o 
  -6   6  19     2171.67     2174.44    166.08 o 
  -5   6  19      891.21     1006.78    135.60 o 
  -4   6  19      395.10      136.72    113.20 o 
  -3   6  19      651.95      861.44    137.33 o 
  -2   6  19     6008.88     6859.92    318.58 o 
  -1   6  19        0.46     -130.36    130.36 o 
   0   6  19     3161.30     3122.69    232.45 o 
   1   6  19       73.32      -24.39    141.24 o 
   2   6  19      359.91      706.53    477.63 o 
   3   6  19      146.03       75.37    227.79 o 
   4   6  19      467.41      259.08    356.38 o 
   5   6  19       47.52      -96.28    174.67 o 
   6   6  19      126.90      212.48    188.00 o 
   7   6  19      458.69      751.66    213.05 o 
 -22   7  19       12.85      312.30    429.87 o 
 -21   7  19       23.48      562.13    433.54 o 
 -20   7  19      630.15      793.60    437.21 o 
 -19   7  19      383.54     1006.69    429.87 o 
 -18   7  19      700.10      856.06    385.78 o 
 -17   7  19      528.87      518.04    385.78 o 
 -16   7  19      429.42      933.21    393.12 o 
 -15   7  19     2475.53     2403.99    286.58 o 
 -14   7  19      265.22      304.79    124.25 o 
 -13   7  19      195.62      391.59    153.78 o 
 -12   7  19      883.25     1056.35    135.93 o 
 -11   7  19      346.14      312.01    163.74 o 
 -10   7  19      405.15      696.25    126.65 o 
  -9   7  19     1086.60     1271.18    170.59 o 
  -8   7  19      198.82      247.70    117.92 o 
  -7   7  19      157.54      285.98    117.73 o 
  -6   7  19     1422.40     1542.86    147.83 o 
  -5   7  19      487.54      525.42    124.02 o 
  -4   7  19      204.17      280.56    124.44 o 
  -3   7  19      603.59      618.04    148.24 o 
  -2   7  19        7.25     -125.17    125.17 o 
  -1   7  19      878.54      968.92    159.64 o 
   0   7  19      237.61      -93.82    444.56 o 
   1   7  19       28.01       70.51    225.95 o 
   2   7  19      368.73      417.42    162.12 o 
   3   7  19      418.77      423.85    168.57 o 
   4   7  19      109.76      219.41    172.48 o 
   5   7  19       42.15       95.86    178.64 o 
 -19   8  19       36.39        0.73    143.82 o 
 -18   8  19      155.49       82.17    139.17 o 
 -17   8  19       57.91      237.92    176.36 o 
 -16   8  19      751.78      997.14    484.98 o 
 -15   8  19      343.31      192.11    411.50 o 
 -14   8  19        9.70      -90.57    113.36 o 
 -13   8  19      655.79      689.22    127.79 o 
 -12   8  19       40.96      149.74    157.82 o 
 -11   8  19      115.79      142.55     92.58 o 
 -10   8  19     1121.14     1208.25    106.55 o 
  -9   8  19        2.11      133.35    216.28 o 
  -8   8  19     1684.18     2222.22    282.28 o 
  -7   8  19       59.98     -309.38    545.60 o 
  -6   8  19      175.40      216.55    210.71 o 
  -5   8  19      158.44      418.84    319.64 o 
  -4   8  19       17.17      209.42    315.97 o 
  -3   8  19      392.12      753.18    345.36 o 
  -2   8  19      811.19      999.35    363.73 o 
  -1   8  19      891.39     1219.79    389.45 o 
   0   8  19      167.35      863.41    374.75 o 
   1   8  19      227.61      161.66    338.01 o 
   2   8  19       86.45     -319.64    334.34 o 
 -14   9  19      487.89      396.80    396.80 o 
 -13   9  19       23.77       -7.35    374.75 o 
 -12   9  19      209.74     -106.55    367.41 o 
 -11   9  19      134.95       93.64    541.92 o 
 -10   9  19       89.09      -33.93    235.60 o 
  -9   9  19       25.84     -217.19    321.48 o 
  -8   9  19       25.33     -199.01    428.03 o 
  -7   9  19        6.20     -301.27    301.27 o 
  -6   9  19      506.35      712.77    360.06 o 
  -5   9  19        0.62      271.88    341.69 o 
  -4   9  19     1147.67     1146.31    393.12 o 
  -3   9  19        8.62      235.14    356.38 o 
  -2   9  19       18.06     -124.92    326.99 o 
 -29   0  20      357.70      -80.83    304.95 o 
 -28   0  20     1397.81     1767.22    371.08 o 
 -27   0  20      706.62      642.96    308.62 o 
 -26   0  20      122.65       95.53    271.88 o 
 -25   0  20       52.58       33.89    396.80 o 
 -24   0  20     3077.26     3187.71    271.25 o 
 -23   0  20      116.33      206.94    176.43 o 
 -22   0  20     3459.06     2994.92    255.41 o 
 -21   0  20     2645.77     3040.12    246.44 o 
 -20   0  20        5.23      161.90    154.84 o 
 -19   0  20     8462.50     9312.24    420.68 o 
 -18   0  20     5717.17     6163.59    810.13 o 
 -17   0  20      904.70      848.12    198.40 o 
 -16   0  20    12432.75    12043.54    432.55 o 
 -15   0  20     5419.51     5563.33    280.57 o 
 -14   0  20     8406.66     8232.02    336.34 o 
 -13   0  20    25718.14    25400.00    727.56 o 
 -12   0  20     2193.64     2183.96    222.28 o 
 -11   0  20    30188.80    26894.57   1328.17 o 
 -10   0  20     1983.28     1774.57    191.05 o 
  -8   0  20    23597.89    22741.99    643.83 o 
  -7   0  20    31386.44    30279.57    964.44 o 
  -6   0  20     6789.24     5963.06    259.49 o 
  -5   0  20        5.39     -103.33    157.98 o 
  -4   0  20    31452.96    30439.23    666.32 o 
  -3   0  20      314.69      348.65     93.75 o 
  -2   0  20     4233.68     4286.42    219.38 o 
  -1   0  20     2669.38     2927.03    206.69 o 
   0   0  20     1268.04     1172.76    121.99 o 
   1   0  20      688.09      715.42    116.39 o 
   2   0  20     2166.42     2346.49    159.06 o 
   3   0  20     4851.72     4611.80    224.09 o 
   4   0  20       12.06       88.08    114.91 o 
   5   0  20        3.64     -111.64    141.57 o 
   6   0  20    13034.52    13305.24    521.72 o 
   7   0  20     1515.32     1565.15    312.30 o 
   8   0  20      820.30      584.18    279.23 o 
   9   0  20      217.89      231.47    286.58 o 
  10   0  20     7264.40     5838.09    518.04 o 
  11   0  20        0.03      117.57    315.97 o 
 -28   1  20        2.09     -165.79    352.71 o 
 -27   1  20       86.19       14.52    174.82 o 
 -26   1  20       16.65       57.57    168.00 o 
 -25   1  20      221.14      179.83    159.36 o 
 -24   1  20       62.13        9.11    127.58 o 
 -23   1  20     1579.21     1649.48    157.21 o 
 -22   1  20      956.55      843.52    134.50 o 
 -21   1  20     1202.46     1298.83    138.90 o 
 -20   1  20     1697.50     1440.71    138.22 o 
 -19   1  20     1045.30      827.19    179.40 o 
 -18   1  20     1333.86     1388.84    128.65 o 
 -17   1  20      149.25      101.74     99.36 o 
 -16   1  20       48.58       10.41     97.05 o 
 -15   1  20     1070.18     1113.09    109.05 o 
 -14   1  20      916.69      824.78    100.72 o 
 -13   1  20        1.29      -50.95     76.61 o 
 -12   1  20       99.25       38.52     56.21 o 
 -11   1  20       48.37      -34.47     34.47 o 
 -10   1  20      918.67      872.68    151.67 o 
  -9   1  20     2336.74     2526.60    228.03 o 
  -8   1  20     2391.83     2271.00    170.50 o 
  -7   1  20     2129.05     2158.44    229.94 o 
  -6   1  20     1132.93     1237.52     92.63 o 
  -5   1  20     2477.13     2419.83    105.51 o 
  -4   1  20     2825.36     2730.77    100.15 o 
  -3   1  20       13.89      -18.12     57.47 o 
  -2   1  20      454.85      464.42     69.06 o 
  -1   1  20     1347.99     1286.03     93.16 o 
   0   1  20      162.25      270.59     78.46 o 
   1   1  20      468.24      344.54     83.96 o 
   2   1  20      357.02      384.01     87.90 o 
   3   1  20      719.14      809.15     97.64 o 
   4   1  20     1807.55     1711.85    148.04 o 
   5   1  20      459.17      551.17    119.76 o 
   6   1  20      277.01      288.49    118.20 o 
   7   1  20      988.48     1103.52    144.04 o 
   8   1  20       14.08     -124.88    124.88 o 
   9   1  20      138.47      167.44    155.37 o 
  10   1  20       91.84      359.83    199.23 o 
  11   1  20      242.32      248.50    232.42 o 
 -28   2  20     3125.34     2786.84    242.70 o 
 -27   2  20      523.69      685.71    181.31 o 
 -26   2  20      249.23       35.59    164.39 o 
 -25   2  20      181.63      139.28    197.52 o 
 -24   2  20      296.05      236.61    304.48 o 
 -23   2  20      921.20     1145.34    163.87 o 
 -22   2  20     2005.22     2106.91    158.68 o 
 -21   2  20      380.31      263.40    114.64 o 
 -20   2  20      365.94      521.12    116.17 o 
 -19   2  20     1911.73     1844.98    143.71 o 
 -18   2  20      438.62      472.70    106.34 o 
 -17   2  20      135.79      241.16    119.32 o 
 -16   2  20     8053.06     7930.69    236.79 o 
 -15   2  20     6002.29     5893.06    216.90 o 
 -14   2  20    10649.77    10815.47    391.90 o 
 -13   2  20    21537.71    22311.94    803.94 o 
 -12   2  20      737.60      765.03     84.61 o 
 -11   2  20    29411.04    27679.95    979.07 o 
 -10   2  20     1143.69     1028.95     90.36 o 
  -9   2  20    11669.56    10675.97    256.67 o 
  -8   2  20     1920.94     1463.59    296.97 o 
  -7   2  20    11641.36    11389.41    386.05 o 
  -5   2  20     1174.57     1185.84    155.64 o 
  -4   2  20     9029.65     9099.35    242.98 o 
  -3   2  20       42.16       50.42     38.36 o 
  -2   2  20     1201.03     1111.87     88.74 o 
  -1   2  20      584.98      596.83     82.77 o 
   0   2  20     3611.99     3531.15    136.34 o 
   1   2  20     4718.57     4765.32    158.79 o 
   2   2  20     1425.41     1433.65    107.35 o 
   3   2  20     5641.59     5850.64    188.32 o 
   4   2  20     3435.53     3251.56    228.03 o 
   5   2  20      472.84      171.33    112.49 o 
   6   2  20     4220.50     4387.17    200.24 o 
   7   2  20      302.09      383.43    132.90 o 
   8   2  20       17.90      -97.85    129.82 o 
   9   2  20      121.87      124.93    164.54 o 
  10   2  20     1661.31     1746.36    273.72 o 
  11   2  20      146.83      437.77    223.02 o 
 -27   3  20      435.50      481.00    242.49 o 
 -26   3  20        0.55      275.44    417.01 o 
 -25   3  20       12.74       26.20    166.89 o 
 -24   3  20      578.45      614.36    180.07 o 
 -23   3  20     4026.80     3655.23    215.41 o 
 -22   3  20     3405.40     3318.09    218.33 o 
 -21   3  20      808.58     1007.84    171.29 o 
 -20   3  20     4640.02     5071.01    318.95 o 
 -19   3  20     6894.89     6834.59    334.86 o 
 -18   3  20     3090.25     3054.99    148.45 o 
 -17   3  20     1653.23     1588.24    127.27 o 
 -16   3  20     3840.87     3642.72    130.07 o 
 -15   3  20      489.61      621.52    112.12 o 
 -14   3  20     7365.29     7332.35    177.23 o 
 -13   3  20     1703.40     1751.39     81.72 o 
 -12   3  20     6097.67     6291.82    152.10 o 
 -11   3  20      766.26      733.97     58.05 o 
 -10   3  20     5343.26     5518.01    250.30 o 
  -9   3  20     3313.51     3082.28    121.05 o 
  -8   3  20    17479.79    17869.26    337.88 o 
  -7   3  20     4290.75     4062.37    128.48 o 
  -6   3  20     1322.04     1307.59    104.01 o 
  -5   3  20     1282.34     1002.26    103.84 o 
  -4   3  20    16455.59    16727.73    357.88 o 
  -3   3  20      636.00      592.91     80.87 o 
  -2   3  20      286.90      259.43     77.53 o 
  -1   3  20     4200.15     4365.28    151.11 o 
   0   3  20      900.09      905.20     92.50 o 
   1   3  20     2087.12     2236.21    118.61 o 
   2   3  20      366.95      302.99    105.00 o 
   3   3  20     1695.99     1564.46    242.64 o 
   4   3  20      440.55      465.43    134.77 o 
   5   3  20      499.48      382.02    139.88 o 
   6   3  20      567.78      752.24    150.91 o 
   7   3  20      179.13        7.58    144.17 o 
   8   3  20      579.13      306.49    158.68 o 
   9   3  20      282.24      317.62    169.96 o 
  10   3  20      595.87      721.68    193.74 o 
 -27   4  20      351.98      316.73    168.23 o 
 -26   4  20       18.89      -16.91    149.51 o 
 -25   4  20      107.40       14.62    297.60 o 
 -24   4  20       71.02       68.89    314.13 o 
 -23   4  20     1020.08     1190.80    141.46 o 
 -22   4  20       88.87      -11.06     87.95 o 
 -21   4  20      478.00      -55.11    297.60 o 
 -20   4  20     1387.81     1671.70    400.47 o 
 -19   4  20       19.04      127.86    242.49 o 
 -18   4  20       89.52      -15.98    163.25 o 
 -17   4  20      289.83      285.60    172.07 o 
 -16   4  20      308.61      438.14    173.26 o 
 -15   4  20      192.43      160.44    158.02 o 
 -14   4  20     2134.80     2323.76    230.31 o 
 -13   4  20      861.01      885.22    146.99 o 
 -12   4  20      195.20      131.63    123.60 o 
 -11   4  20     6196.95     6378.06    271.21 o 
 -10   4  20        6.23     -110.82    110.82 o 
  -9   4  20      574.66      784.35    143.34 o 
  -8   4  20     1219.64     1160.72    109.55 o 
  -7   4  20     1193.55     1288.59    112.89 o 
  -6   4  20     1579.79     1535.85    120.08 o 
  -5   4  20     5402.72     6111.93    241.54 o 
  -4   4  20      262.37      311.44    109.09 o 
  -3   4  20     3275.26     3255.78    182.27 o 
  -2   4  20     1219.91     1080.12    134.56 o 
  -1   4  20      272.94      215.76    116.23 o 
   0   4  20      554.46      495.09    121.86 o 
   1   4  20      264.02      118.04    152.23 o 
   2   4  20      249.84      317.77    114.07 o 
   3   4  20     2050.27     1849.76    156.09 o 
   4   4  20      171.35      265.25    132.18 o 
   5   4  20       82.66      154.32    134.74 o 
   6   4  20      637.78      434.22    198.52 o 
   7   4  20       38.47      277.09    279.23 o 
   8   4  20      443.65      275.73    372.92 o 
   9   4  20       13.21      228.45    225.31 o 
 -25   5  20       50.81      323.32    411.50 o 
 -24   5  20      996.56     1631.28    437.21 o 
 -23   5  20     1834.26     1807.64    459.26 o 
 -22   5  20      228.57     -315.97    345.36 o 
 -21   5  20      195.10       18.37    319.64 o 
 -20   5  20     3552.42     4467.66    540.09 o 
 -19   5  20     2473.48     1862.75    389.45 o 
 -18   5  20     4243.13     4971.01    540.09 o 
 -17   5  20     1278.87     1200.91    404.15 o 
 -16   5  20     3413.70     3462.05    276.82 o 
 -15   5  20      892.58     1271.68    206.58 o 
 -14   5  20     5790.27     6071.42    407.82 o 
 -13   5  20      190.03      161.77    160.19 o 
 -12   5  20     3491.73     3975.92    283.35 o 
 -11   5  20      139.21      161.44    180.03 o 
 -10   5  20        3.91       56.53    142.55 o 
  -9   5  20     6612.43     6165.45    242.57 o 
  -8   5  20    13332.05    13259.43    388.02 o 
  -7   5  20     1554.96     1809.75    153.20 o 
  -6   5  20      320.22      232.53    113.10 o 
  -5   5  20     1022.73     1050.00    134.71 o 
  -4   5  20    10972.29    11659.67    383.19 o 
  -3   5  20      167.78      141.14    114.94 o 
  -2   5  20      601.48      548.02    128.77 o 
  -1   5  20     1458.66     1502.39    187.15 o 
   0   5  20      881.30     1088.09    180.05 o 
   1   5  20     1904.77     2059.73    218.10 o 
   2   5  20     3677.28     4141.46    420.68 o 
   3   5  20     2738.78     2614.27    239.95 o 
   4   5  20      844.62      867.96    204.67 o 
   5   5  20        1.87       59.28    207.58 o 
   6   5  20       81.19      148.81    317.81 o 
   7   5  20        2.60      -88.65    288.41 o 
   8   5  20      247.44       62.59    209.06 o 
 -24   6  20      215.12     -385.78    400.47 o 
 -23   6  20      570.87      293.93    426.19 o 
 -22   6  20        9.41      117.57    363.73 o 
 -21   6  20      258.88      242.49    352.71 o 
 -20   6  20      142.90      257.18    345.36 o 
 -19   6  20      304.61      341.69    363.73 o 
 -18   6  20      158.33     -102.87    304.95 o 
 -17   6  20        0.57      -47.76    315.97 o 
 -16   6  20      115.22      396.08    303.11 o 
 -15   6  20     2009.49     2267.97    435.38 o 
 -14   6  20       18.35      144.66    182.50 o 
 -13   6  20       39.70      -32.18    176.36 o 
 -12   6  20      882.66     1115.08    158.91 o 
 -11   6  20      309.43      328.40    120.01 o 
 -10   6  20      157.91       83.84    111.25 o 
  -9   6  20     3698.40     4094.19    211.18 o 
  -8   6  20     1229.80     1448.49    146.23 o 
  -7   6  20      646.38      672.67    130.99 o 
  -6   6  20      338.39      228.14    121.83 o 
  -5   6  20     2170.80     2387.05    236.67 o 
  -4   6  20      294.69      258.74    121.12 o 
  -3   6  20     1951.93     2364.59    170.60 o 
  -2   6  20       84.93      127.29    174.52 o 
  -1   6  20        4.18       58.75    148.17 o 
   0   6  20     3199.42     4086.69    488.65 o 
   1   6  20      321.87      137.69    277.39 o 
   2   6  20     2762.50     2697.52    372.92 o 
   3   6  20       18.91       24.80    321.48 o 
   4   6  20        0.71       61.37    180.05 o 
   5   6  20      590.70      619.46    205.26 o 
   6   6  20      430.74      371.48    202.99 o 
   7   6  20       10.22      229.00    251.67 o 
 -22   7  20        1.62      117.57    374.75 o 
 -21   7  20      202.59      422.52    407.82 o 
 -20   7  20      850.07     1087.52    411.50 o 
 -19   7  20      193.92      576.83    374.75 o 
 -18   7  20      745.20      385.78    385.78 o 
 -17   7  20      163.47      400.47    382.10 o 
 -16   7  20      626.83      412.24    154.06 o 
 -15   7  20      247.00      377.44    169.01 o 
 -14   7  20     1139.77     1347.27    215.89 o 
 -13   7  20      235.28      270.71    148.67 o 
 -12   7  20      594.02      525.29    130.75 o 
 -11   7  20       76.53      297.30    232.15 o 
 -10   7  20        0.10      -17.96    115.99 o 
  -9   7  20      107.14       64.54    114.28 o 
  -8   7  20     1910.47     1919.91    178.01 o 
  -7   7  20     1029.68     1044.85    141.18 o 
  -6   7  20        2.82     -128.89    128.89 o 
  -5   7  20      348.16      137.55    122.51 o 
  -4   7  20     3034.92     3030.54    457.42 o 
  -3   7  20       30.06      -66.38    138.45 o 
  -2   7  20       36.69       42.02    143.20 o 
  -1   7  20      232.52      245.88    147.40 o 
   0   7  20     1347.00     1312.75    187.17 o 
   1   7  20       72.80       -6.92    156.86 o 
   2   7  20     1893.55     2244.25    404.15 o 
   3   7  20      117.83      137.31    173.93 o 
   4   7  20      794.86      988.36    202.77 o 
 -19   8  20      115.31      398.95    162.96 o 
 -18   8  20      331.64      454.80    156.53 o 
 -17   8  20        2.83     -133.50    133.50 o 
 -16   8  20      109.67      -70.84    136.82 o 
 -15   8  20       29.15     -123.35    123.35 o 
 -14   8  20       51.39      -45.86    126.85 o 
 -13   8  20       72.37       84.46    114.74 o 
 -12   8  20       65.85      129.94    112.32 o 
 -11   8  20        3.16       15.64    103.57 o 
 -10   8  20      133.64      175.81    108.77 o 
  -9   8  20      620.16      648.50    142.46 o 
  -8   8  20      119.87      229.81    104.40 o 
  -7   8  20        0.35       39.24     95.35 o 
  -6   8  20        4.11      -80.11     95.51 o 
  -5   8  20     1111.28     1365.40    249.84 o 
  -4   8  20      631.55      953.20    220.44 o 
  -3   8  20      896.61      765.32    183.70 o 
  -2   8  20      140.88      132.68    110.91 o 
  -1   8  20       34.44      153.92    187.38 o 
   0   8  20     1267.74     1320.27    146.00 o 
   1   8  20       57.40       19.23    124.45 o 
 -14   9  20       21.75      418.84    396.80 o 
 -13   9  20      148.48       80.83    356.38 o 
 -12   9  20      100.99      510.69    367.41 o 
 -11   9  20       11.77     -242.72    242.72 o 
 -10   9  20      227.42     -163.83    236.85 o 
  -9   9  20       51.51     -231.20    231.20 o 
  -8   9  20        0.42      -62.58    245.25 o 
  -7   9  20        2.81     -216.77    312.30 o 
  -6   9  20        4.32        3.67    330.67 o 
  -5   9  20      332.17       14.70    308.62 o 
  -4   9  20      296.96      606.22    378.43 o 
 -29   1  21        3.13       50.49    231.47 o 
 -28   1  21      120.15      221.49    217.49 o 
 -27   1  21      243.99       23.16    196.32 o 
 -26   1  21      221.43      182.51    271.33 o 
 -25   1  21      179.88      161.60    159.79 o 
 -24   1  21     5799.38     6026.23    247.25 o 
 -23   1  21     1861.25     1989.26    163.61 o 
 -22   1  21      320.41      407.30    125.60 o 
 -21   1  21     3239.74     3394.44    190.38 o 
 -20   1  21    10645.89    10600.51    304.05 o 
 -19   1  21      741.97      820.99    119.03 o 
 -18   1  21     8279.13     8108.71    255.69 o 
 -17   1  21     4109.71     4020.99    299.09 o 
 -16   1  21      439.31      408.45    118.08 o 
 -15   1  21     2305.55     2274.14    159.59 o 
 -14   1  21     2489.37     2244.09    133.67 o 
 -13   1  21    17294.11    17422.60    433.04 o 
 -12   1  21     4377.46     4457.53    179.99 o 
 -11   1  21     5971.26     6197.95    281.40 o 
 -10   1  21     9974.27     8995.78    752.15 o 
  -9   1  21    13689.03    13838.13    354.19 o 
  -8   1  21    37653.56    36212.57    781.21 o 
  -7   1  21       41.56      -45.70     87.43 o 
  -6   1  21      614.05      595.14     83.55 o 
  -5   1  21    10896.52    10802.86    230.25 o 
  -4   1  21    23968.26    22899.49    373.69 o 
  -3   1  21     5782.27     5776.06    238.77 o 
  -2   1  21    14396.37    14022.57    287.60 o 
  -1   1  21     4229.86     3888.83    141.14 o 
   0   1  21     2295.69     2324.01    122.18 o 
   1   1  21      175.79      206.34     83.68 o 
   2   1  21      144.28       49.56     85.29 o 
   3   1  21     1004.66     1049.53    106.31 o 
   4   1  21       13.58      -44.93     90.69 o 
   5   1  21       73.81      -11.99    112.37 o 
   6   1  21       51.88      -57.26    117.32 o 
   7   1  21     1130.38     1408.38    151.02 o 
   8   1  21       15.01       42.72    201.23 o 
   9   1  21     2370.19     2392.89    222.67 o 
  10   1  21      118.98      191.72    221.57 o 
 -28   2  21        0.20       80.43    239.97 o 
 -27   2  21       74.80     -193.15    252.50 o 
 -26   2  21      150.81       39.82    158.14 o 
 -25   2  21      457.10      556.84    164.50 o 
 -24   2  21      278.32      192.10    150.75 o 
 -23   2  21     1531.46     1336.52    147.62 o 
 -22   2  21     4074.41     3784.53    190.89 o 
 -21   2  21       44.28       92.21    113.96 o 
 -20   2  21      637.82      735.46    140.88 o 
 -19   2  21     3115.98     2940.16    164.63 o 
 -18   2  21     1413.14     1507.72    128.74 o 
 -17   2  21      925.52      842.90    112.30 o 
 -16   2  21     1168.58      934.72    111.59 o 
 -15   2  21      366.32      397.77     96.68 o 
 -14   2  21     2989.57     3150.41    212.62 o 
 -13   2  21     5935.90     5679.84    207.38 o 
 -12   2  21      147.74       77.98     99.85 o 
 -11   2  21     4499.27     4368.91    195.68 o 
 -10   2  21     1485.02     1627.72    104.78 o 
  -9   2  21      316.67      328.16     78.49 o 
  -8   2  21     4517.73     1645.98    143.29 o 
  -7   2  21      609.51      557.13    133.90 o 
  -6   2  21       52.87       11.75     33.27 o 
  -5   2  21     1081.93     1229.62    105.19 o 
  -4   2  21     1023.37      922.26     83.03 o 
  -3   2  21     3816.07     3581.82    131.63 o 
  -2   2  21     3249.62     3066.36    181.35 o 
  -1   2  21      414.05      409.37     82.60 o 
   0   2  21     1698.33     1700.27    108.65 o 
   1   2  21     1246.01     1187.91    103.21 o 
   2   2  21     2435.13     2239.43    125.77 o 
   3   2  21     3947.82     4364.89    191.32 o 
   4   2  21      236.62      190.60    114.42 o 
   5   2  21      554.09      500.26    126.58 o 
   6   2  21     4132.45     3898.79    199.76 o 
   7   2  21      794.26      710.85    141.29 o 
   8   2  21     1654.03     1711.69    193.77 o 
   9   2  21       32.62       87.80    202.44 o 
  10   2  21      405.58      490.49    226.02 o 
 -28   3  21       88.00      173.12    198.98 o 
 -27   3  21      278.75      240.53    195.16 o 
 -26   3  21     1073.56      808.26    197.55 o 
 -25   3  21       63.21       72.13    169.06 o 
 -24   3  21     3898.56     3975.41    229.35 o 
 -23   3  21      191.36      112.14    230.76 o 
 -22   3  21       44.29       -3.86    163.71 o 
 -21   3  21      668.71      925.95    125.39 o 
 -20   3  21     6417.88     6384.05    339.93 o 
 -19   3  21     1179.49     1147.48    120.91 o 
 -18   3  21     1271.09     1352.87    126.21 o 
 -17   3  21     1296.23     1333.62    110.63 o 
 -16   3  21      213.87       45.59     67.02 o 
 -15   3  21     2265.63     2080.39    106.09 o 
 -14   3  21       19.23      -31.97     59.21 o 
 -13   3  21     2888.40     2995.85    112.80 o 
 -12   3  21     3291.25     3018.53    108.67 o 
 -11   3  21     2717.94     2496.17    100.11 o 
 -10   3  21     7957.65     7958.93    177.59 o 
  -9   3  21      301.01      331.60     58.29 o 
  -8   3  21    13502.72    13018.75    292.27 o 
  -7   3  21        0.40      -43.83     62.63 o 
  -6   3  21       12.82       10.25     64.99 o 
  -5   3  21      167.59      105.16     71.45 o 
  -4   3  21     7492.97     7282.69    198.84 o 
  -3   3  21     3057.06     2932.67    122.79 o 
  -2   3  21     4106.55     4045.58    147.05 o 
  -1   3  21     1664.50     2034.76    113.98 o 
   0   3  21      284.04      293.07     87.81 o 
   1   3  21     1642.33     1666.99    115.83 o 
   2   3  21       63.56      -41.20    101.82 o 
   3   3  21      368.69      359.91    129.39 o 
   4   3  21       53.64      -83.00    125.00 o 
   5   3  21       10.44      -83.66    173.86 o 
   6   3  21      837.52      840.10    160.07 o 
   7   3  21       73.17     -128.79    149.36 o 
   8   3  21      477.96      494.79    169.49 o 
   9   3  21       94.86     -123.19    170.16 o 
 -27   4  21      112.35      351.29    440.89 o 
 -26   4  21      957.04     1176.64    461.10 o 
 -25   4  21       36.52      -33.12    124.59 o 
 -24   4  21       42.97      106.80    114.66 o 
 -23   4  21      398.25      341.69    374.75 o 
 -22   4  21     1543.14     1491.67    411.50 o 
 -21   4  21      340.05      102.87    312.30 o 
 -20   4  21      322.37      470.42    199.82 o 
 -19   4  21      547.55      633.26    197.69 o 
 -18   4  21     3022.87     2801.89    257.76 o 
 -17   4  21      402.76      626.73    194.19 o 
 -16   4  21      591.31      651.67    181.85 o 
 -15   4  21     1180.12     1086.23    196.82 o 
 -14   4  21       48.42       36.92    203.91 o 
 -13   4  21      719.49      500.16    139.06 o 
 -12   4  21     4797.74     4886.42    238.63 o 
 -11   4  21       32.95     -104.01    121.25 o 
 -10   4  21    11266.13    11355.79    353.86 o 
  -9   4  21      712.47      718.32    105.12 o 
  -8   4  21     4200.54     4474.55    264.09 o 
  -7   4  21      127.71       -4.83    101.84 o 
  -6   4  21       52.40      104.11    136.25 o 
  -5   4  21       37.45     -102.91    102.91 o 
  -4   4  21     4695.68     4663.50    214.62 o 
  -3   4  21      344.18      568.75    123.72 o 
  -2   4  21     4001.39     4023.60    202.06 o 
  -1   4  21     5763.58     5592.55    243.36 o 
   0   4  21     3161.53     3136.45    385.78 o 
   1   4  21     3768.26     3603.39    240.08 o 
   2   4  21     9932.72     9797.85    465.24 o 
   3   4  21     5777.25     6082.28    250.70 o 
   4   4  21      446.56      574.67    294.79 o 
   5   4  21       14.11      -43.02    176.05 o 
   6   4  21     3352.94     3427.46    338.01 o 
   7   4  21      252.93      189.82    209.21 o 
   8   4  21      942.38      865.19    275.55 o 
 -25   5  21      112.66      128.59    407.82 o 
 -24   5  21      654.88      422.52    407.82 o 
 -23   5  21      179.19      271.88    363.73 o 
 -22   5  21       59.97      -47.76    371.08 o 
 -21   5  21      170.10      227.79    360.06 o 
 -20   5  21      978.74      800.95    367.41 o 
 -19   5  21      393.94      653.98    349.04 o 
 -18   5  21      868.98      388.58    190.76 o 
 -17   5  21     2372.23     2447.70    349.04 o 
 -16   5  21      305.36      438.59    187.38 o 
 -15   5  21     1150.69     1392.43    207.81 o 
 -14   5  21      527.45      826.56    188.02 o 
 -13   5  21        4.12       35.72    189.21 o 
 -12   5  21     1096.46     1370.93    336.18 o 
 -11   5  21      375.07      231.29    117.47 o 
 -10   5  21     1083.12      905.79    143.35 o 
  -9   5  21     2867.72     2619.90    179.19 o 
  -8   5  21     3435.72     3068.51    182.10 o 
  -7   5  21      162.99      387.30    119.28 o 
  -6   5  21      150.88      150.76    118.45 o 
  -5   5  21      232.41      435.05    122.59 o 
  -4   5  21        7.06      177.66    117.10 o 
  -3   5  21      261.33      370.63    125.93 o 
  -2   5  21     1785.68     2038.98    166.04 o 
  -1   5  21      519.73      521.89    161.46 o 
   0   5  21     1848.28     1811.37    214.68 o 
   1   5  21       73.00      -82.81    165.06 o 
   2   5  21       43.12      225.35    170.84 o 
   3   5  21      527.21      545.23    186.22 o 
   4   5  21        6.35       17.85    185.17 o 
   5   5  21        2.87      -60.28    194.78 o 
   6   5  21      796.65     1025.81    232.13 o 
   7   5  21        5.56      283.01    216.28 o 
 -24   6  21       71.89     -132.27    378.43 o 
 -23   6  21        7.59      279.23    415.17 o 
 -22   6  21      636.08      371.08    411.50 o 
 -21   6  21       26.26       55.11    363.73 o 
 -20   6  21       41.87       95.53    371.08 o 
 -19   6  21        7.59     -290.25    290.25 o 
 -18   6  21      818.50      543.76    341.69 o 
 -17   6  21       51.32     -301.27    301.27 o 
 -16   6  21      191.49      188.30    203.91 o 
 -15   6  21      350.46      285.16    183.51 o 
 -14   6  21     1307.14     1647.15    234.27 o 
 -13   6  21     1334.29     1159.59    185.65 o 
 -12   6  21      316.42      432.31    127.52 o 
 -11   6  21      562.68      593.30    133.39 o 
 -10   6  21     3140.13     3600.98    202.01 o 
  -9   6  21      326.89      258.17    138.33 o 
  -8   6  21     1049.27     1144.78    142.67 o 
  -7   6  21      457.32      197.19    124.90 o 
  -6   6  21      278.12      287.20    124.57 o 
  -5   6  21       19.05      -44.25    119.65 o 
  -4   6  21     2481.02     2452.40    193.56 o 
  -3   6  21     1291.09     1497.21    189.53 o 
  -2   6  21      770.62      871.99    174.56 o 
  -1   6  21      614.22      554.47    213.10 o 
   0   6  21     1335.77     1535.46    457.42 o 
   1   6  21      617.68      957.51    229.63 o 
   2   6  21     1902.52     2408.70    241.96 o 
   3   6  21     1113.46     1074.62    565.81 o 
   4   6  21      316.11      517.95    271.88 o 
   5   6  21      161.56       98.06    202.54 o 
   6   6  21     2926.89     3110.72    294.97 o 
 -22   7  21       77.39      246.16    396.80 o 
 -21   7  21       12.96     -165.33    356.38 o 
 -20   7  21       81.93      587.85    418.84 o 
 -19   7  21      703.42      863.41    382.10 o 
 -18   7  21      199.09     -257.18    356.38 o 
 -17   7  21      500.24      782.58    385.78 o 
 -16   7  21        5.37      -42.75    227.79 o 
 -15   7  21      331.29      191.50    225.92 o 
 -14   7  21      455.53      522.41    135.96 o 
 -13   7  21       21.14     -117.97    117.97 o 
 -12   7  21     2719.36     2962.16    309.36 o 
 -11   7  21      143.53       20.30    121.21 o 
 -10   7  21      426.51      551.30    180.08 o 
  -9   7  21      678.68      893.71    140.25 o 
  -8   7  21      197.66      302.71    129.60 o 
  -7   7  21      410.53      633.62    134.43 o 
  -6   7  21      505.01      485.61    131.92 o 
  -5   7  21      123.07       28.87    128.09 o 
  -4   7  21      371.31      456.38    323.32 o 
  -3   7  21       27.69      188.14    154.04 o 
  -2   7  21       44.11      122.36    151.12 o 
  -1   7  21      445.51      320.26    163.88 o 
   0   7  21      605.57      410.49    169.18 o 
   1   7  21      867.10     1170.52    198.05 o 
   2   7  21        1.30       91.33    175.23 o 
   3   7  21      138.08      249.33    187.17 o 
 -18   8  21       27.73      -77.23    172.68 o 
 -17   8  21       60.40       90.35    148.66 o 
 -16   8  21      476.65      572.17    158.79 o 
 -15   8  21        3.67      -16.87    135.86 o 
 -14   8  21       73.46       -1.38    136.64 o 
 -13   8  21      270.32      354.38    126.79 o 
 -12   8  21     1511.20     1592.90    152.51 o 
 -11   8  21       42.56      201.31    118.99 o 
 -10   8  21     2485.39     2618.14    204.72 o 
  -9   8  21      658.87      643.25    125.30 o 
  -8   8  21      626.74      796.37    132.90 o 
  -7   8  21       41.80       66.23    113.99 o 
  -6   8  21       18.77     -116.17    116.17 o 
  -5   8  21      237.28      259.45    229.63 o 
  -4   8  21       68.56      162.76    128.40 o 
  -3   8  21        0.26      139.03    299.44 o 
  -2   8  21      110.69      -50.76    187.38 o 
  -1   8  21       32.36       46.47    135.66 o 
   0   8  21      417.17      383.13    148.66 o 
 -12   9  21      601.13      124.92    404.15 o 
 -11   9  21        8.79     -142.85    248.09 o 
 -10   9  21      116.29      328.07    263.62 o 
  -9   9  21      504.13      491.55    259.64 o 
  -8   9  21      192.15      169.01    341.69 o 
  -7   9  21      120.22      113.90    349.04 o 
  -6   9  21      136.35      422.52    371.08 o 
 -29   0  22      335.56      224.12    338.01 o 
 -28   0  22     1084.47     1546.78    356.38 o 
 -27   0  22      681.23      944.23    315.97 o 
 -26   0  22     4239.49     4008.16    349.04 o 
 -25   0  22     8080.32     7859.94    641.12 o 
 -24   0  22      164.98      140.45    216.77 o 
 -23   0  22       46.49       19.32    175.00 o 
 -22   0  22     3498.60     3491.28    268.43 o 
 -21   0  22      194.14       42.85    161.61 o 
 -20   0  22     1123.30     1298.31    188.80 o 
 -19   0  22       18.03      227.91    189.21 o 
 -18   0  22    14181.18    14098.25    766.04 o 
 -17   0  22    16914.50    16892.79    558.58 o 
 -16   0  22     2199.82     2104.55    211.26 o 
 -15   0  22      176.04      367.27    157.98 o 
 -14   0  22    24479.72    23321.17    691.55 o 
 -13   0  22       68.07       86.40    121.54 o 
 -12   0  22     4256.58     3771.42    813.81 o 
 -10   0  22     1901.17     1425.54    194.73 o 
  -9   0  22     1736.00     1859.08    205.75 o 
  -8   0  22     2087.77     2464.86    180.07 o 
  -7   0  22     5490.47     5705.04    258.92 o 
  -6   0  22      357.24      261.71    117.16 o 
  -5   0  22     7663.46     7149.18    240.23 o 
  -4   0  22     9749.55    10149.69    411.80 o 
  -3   0  22     3037.02     3248.89    211.06 o 
  -2   0  22    12420.97    11696.99    326.41 o 
  -1   0  22      306.14      236.83    107.85 o 
   0   0  22     2582.56     2468.25    172.16 o 
   1   0  22      537.93      514.51    117.73 o 
   2   0  22     5422.68     5052.37    282.61 o 
   3   0  22      385.53      269.57    154.43 o 
   4   0  22     3478.51     3478.15    371.08 o 
   5   0  22      995.00     1190.96    306.78 o 
   6   0  22     5276.46     5375.16    455.58 o 
   7   0  22     1756.75     1120.59    312.30 o 
   8   0  22     3123.92     2722.48    393.12 o 
   9   0  22       13.60      672.35    330.67 o 
  10   0  22      179.25      529.07    330.67 o 
 -29   1  22        6.03     -156.84    206.62 o 
 -28   1  22       45.77      311.07    215.27 o 
 -27   1  22       52.87      146.84    257.23 o 
 -26   1  22      122.19      133.88    165.72 o 
 -25   1  22      222.95      180.67    138.52 o 
 -24   1  22      224.84      147.15    130.43 o 
 -23   1  22      144.36      117.16    125.75 o 
 -22   1  22      181.74      352.80    127.76 o 
 -21   1  22       12.77      137.76    119.29 o 
 -20   1  22        0.56     -106.38    106.38 o 
 -19   1  22      182.56      135.48    108.63 o 
 -18   1  22        1.07       30.71    105.02 o 
 -17   1  22      515.82      464.52    111.36 o 
 -16   1  22      534.28      662.62    127.27 o 
 -15   1  22      723.55      801.71    107.65 o 
 -14   1  22      401.44      329.49     92.25 o 
 -13   1  22       60.39      -67.17     67.17 o 
 -12   1  22     1371.90     1277.85    118.30 o 
 -11   1  22       37.41      -72.65     72.65 o 
 -10   1  22     2291.63     2435.70    143.88 o 
  -9   1  22      168.04       96.70     66.29 o 
  -8   1  22     6893.53     6751.56    224.01 o 
  -7   1  22        1.76       25.66     81.14 o 
  -6   1  22      257.33      237.39     73.09 o 
  -5   1  22      267.58      285.72     76.32 o 
  -4   1  22      905.77      777.89     84.93 o 
  -3   1  22        3.84       42.21     84.32 o 
  -2   1  22      292.79      389.43     81.35 o 
  -1   1  22     1199.77     1240.17    100.74 o 
   0   1  22      111.32      100.73     85.18 o 
   1   1  22        0.64       -0.32     83.55 o 
   2   1  22      872.68      794.42    102.22 o 
   3   1  22      294.08      288.89    100.39 o 
   4   1  22        2.27       12.16     99.23 o 
   5   1  22      555.10      668.12    132.88 o 
   6   1  22      183.37       93.85    126.69 o 
   7   1  22        2.02       56.74    133.97 o 
   8   1  22        8.63      166.24    199.99 o 
   9   1  22      592.21      454.40    229.91 o 
  10   1  22       49.81      241.75    281.07 o 
 -28   2  22       76.95     -180.43    200.81 o 
 -27   2  22       23.75      372.47    177.57 o 
 -26   2  22     1095.10     1310.74    192.14 o 
 -25   2  22     1706.50     1969.56    198.96 o 
 -24   2  22      283.26       32.53    187.18 o 
 -23   2  22      679.60      528.61    133.14 o 
 -22   2  22      327.49      471.06    127.58 o 
 -21   2  22       82.34      -99.82    110.18 o 
 -20   2  22      773.64      842.35    124.46 o 
 -19   2  22      240.87      198.67    108.45 o 
 -18   2  22     1633.72     1654.12    133.01 o 
 -17   2  22     1895.28     1990.25    135.94 o 
 -16   2  22     3025.01     2951.70    153.82 o 
 -15   2  22     2704.34     2759.57    185.61 o 
 -14   2  22    29889.60    29845.30    594.78 o 
 -13   2  22       63.80      -43.76     79.74 o 
 -12   2  22     6256.44     5818.42    188.33 o 
 -11   2  22     4159.01     4200.15    163.64 o 
 -10   2  22     1977.31     1875.70    113.58 o 
  -9   2  22     1609.32     1446.36    106.64 o 
  -8   2  22     1012.93     1231.20    187.14 o 
  -7   2  22     4139.36     3913.98    268.46 o 
  -6   2  22     2268.36     1978.38    103.13 o 
  -5   2  22     3708.02     3580.55    131.76 o 
  -4   2  22     5766.15     5753.62    168.01 o 
  -3   2  22      973.37     1012.55     94.25 o 
  -2   2  22      543.10      627.51     85.73 o 
  -1   2  22     7594.43     7658.97    213.39 o 
   0   2  22     2971.67     3139.16    137.02 o 
   1   2  22      173.83      195.60     91.05 o 
   2   2  22    17497.39    16485.75    339.88 o 
   3   2  22      176.33      352.54    115.40 o 
   4   2  22      940.29     1062.79    132.01 o 
   5   2  22     1707.18     1945.90    162.49 o 
   6   2  22      754.42     1072.29    147.74 o 
   7   2  22     1184.93     1205.88    159.46 o 
   8   2  22      691.16      307.07    298.40 o 
   9   2  22        3.18      -73.94    206.53 o 
 -28   3  22       49.90      164.53    242.49 o 
 -27   3  22        7.17       40.25    205.75 o 
 -26   3  22       81.67      -10.78    180.03 o 
 -25   3  22      452.76      289.40    235.14 o 
 -24   3  22     2199.55     1623.88    176.19 o 
 -23   3  22        2.60      -48.57    134.70 o 
 -22   3  22        0.79      -16.56    111.23 o 
 -21   3  22      416.20      270.33    116.16 o 
 -20   3  22       28.59      -29.11    100.86 o 
 -19   3  22      163.33      133.24     98.95 o 
 -18   3  22       28.06       95.49    122.50 o 
 -17   3  22       84.57      -14.90     93.86 o 
 -16   3  22     1748.42     1780.70    188.79 o 
 -15   3  22      141.53       74.72     65.36 o 
 -14   3  22      375.14      455.79     68.50 o 
 -13   3  22     1707.19     1638.89     85.26 o 
 -12   3  22    13131.82    12749.23    253.69 o 
 -11   3  22     1483.98     1607.68     84.35 o 
 -10   3  22      380.55      355.33     63.48 o 
  -9   3  22      123.72       94.20     59.68 o 
  -8   3  22     6316.15     6565.35    227.45 o 
  -7   3  22     1085.11     1122.37    142.00 o 
  -6   3  22       37.21       58.28     69.41 o 
  -5   3  22       22.92       67.83     89.11 o 
  -4   3  22     1137.19      997.42     92.05 o 
  -3   3  22       13.38       79.65     77.73 o 
  -2   3  22      788.11      825.65     93.79 o 
  -1   3  22      413.65      251.70     86.03 o 
   0   3  22      163.90      263.27     90.55 o 
   1   3  22       70.52      -93.29     98.59 o 
   2   3  22      263.08      298.78    127.61 o 
   3   3  22      595.77      454.42    136.49 o 
   4   3  22      165.98      221.83    249.73 o 
   5   3  22        9.39      -64.66    138.86 o 
   6   3  22       50.08       13.69    147.69 o 
   7   3  22       99.93      149.36    163.18 o 
   8   3  22       47.99       54.51    166.24 o 
   9   3  22      947.58      951.85    194.62 o 
 -27   4  22      341.74      203.95    224.12 o 
 -26   4  22       17.72     -124.99    124.99 o 
 -25   4  22        9.77      244.01    343.52 o 
 -24   4  22      268.74     -334.34    352.71 o 
 -23   4  22     1155.07      889.12    363.73 o 
 -22   4  22        9.85      -88.18    330.67 o 
 -21   4  22      240.97      235.14    341.69 o 
 -20   4  22     1818.33     1935.11    245.41 o 
 -19   4  22       69.43     -121.30    173.62 o 
 -18   4  22      369.31      -39.08    169.35 o 
 -17   4  22     1611.20     1427.75    218.61 o 
 -16   4  22      590.56      688.31    202.07 o 
 -15   4  22      392.23      373.53    181.70 o 
 -14   4  22     5616.49     5638.36    337.36 o 
 -13   4  22      148.45      209.68    315.97 o 
 -12   4  22     1233.24     1455.73    161.34 o 
 -11   4  22       83.91      128.53    182.74 o 
 -10   4  22      260.87      190.04    198.94 o 
  -9   4  22     1872.84     1748.43    130.79 o 
  -8   4  22      304.76      283.59    192.95 o 
  -7   4  22     1681.38     1764.04    153.36 o 
  -6   4  22     3680.82     3421.87    192.46 o 
  -5   4  22      111.15      -13.49    141.74 o 
  -4   4  22      355.40      293.05    115.54 o 
  -3   4  22      314.30      315.23    117.97 o
[truncated: 128,252 more chars]
